# Supplementary material for: Impact and Assessment of Research Integrity Teaching: A Systematic Literature Review
Source: Sci Eng Ethics. 2024 Jul 23;30(4):30. doi: 10.1007/s11948-024-00493-1 (PMC11266247; doi:10.1007/s11948-024-00493-1)
Supplement: Supplementary file 1 — Supplementary file1 (XLSX 274 KB) [file 11948_2024_493_MOESM1_ESM.xlsx]

## Sheet: Page 1-contents
	Page title	Contents	Additional details to note specific for a Page
	Page 2-sources	Contains all 178 sources following merging of databases and removal of duplicates
	Page 3-ineligible sources	Contains all 97 ineligible sources and a rationale for their exclusion
	Page 4-backward-snowballing	Contains 6 sources retrieved from backward snowballing
	Page 5-eligible sources	Contains all 87 sources deemed eligible for complete analysis
	Page 6-stage(s)	Contains all raw data, used in figures and described within the text, in relation to aim 1) the stage(s) of the ethical decision-making process (i.e. awareness, reasoning, motivation, and action) claimed to be improved / not improved by RI teaching and whether these claims are supported by evidence	A number 1 is applied to analysis when, for example, a specific stage or a specific assessment measure has been identified. This allowed all data to be collated and quantitifed easily. At the bottom of each page a total is then calculated for each parameter. Where analysis is more descriptive, the description is contained within the relevant box associated with the analysis. All relevant data is …
	Page 7-assessment measures	Contains all raw data, used in figures and described within the text, in relation to aim 2) the measurements used to determine the effectiveness of RI teaching and whether any stage of the decision-making process is difficult to assess; and aim 3) the stage/s of the ethical decision-making process that are difficult to assess
	Page 8-Table 1	Table 1
	Page 9-Table 2	Table 2

## Sheet: Page 2-sources
		178 sources
		Year	Source
		2023	MERCADO, Luis Paulo Leopoldo e REGO, Ana Paula Monteiro. Training of researchers on Integrity in Research: spaces and subsidies related to ethical care in educational research. Práxis Educativa [online]. 2023, vol.18, e21369.
		2023	Labib, K., Evans, N., Pizzolato, D. et al. Co-creating Research Integrity Education Guidelines for Research Institutions. Sci Eng Ethics 29, 28 (2023). https://doi.org/10.1007/s11948-023-00444-2
		2023	Sardanelli F, Colarieti A. Open issues for education in radiological research: data integrity, study reproducibility, peer-review, levels of evidence, and cross-fertilization with data scientists. Radiol Med. 2023 Feb;128(2):133-135.
		2023	van den Hoven M, Lindemann T, Zollitsch L, Prieß-Buchheit J. A Taxonomy for Research Intergrity Training: Design, Conduct, and Improvements in Research Integrity Courses. Sci Eng Ethics. 2023 Apr 25;29(3):14. doi: 10.1007/s11948-022-00425-x.
		2023	Rasmussen LM. Why and how to incorporate issues of race/ethnicity and gender in research integrity education. Account Res. 2023 Jul 31:1-24. doi: 10.1080/08989621.2023.2239145.
		2023	Andrea Saltelli. Teaching scientific research integrity: A case study, Innovations in Education and Teaching International, DOI: 10.1080/14703297.2023.2237949
		2023	Chen KC, Hester LL. A dramatized method for teaching undergraduate students responsible research conduct. Account Res. 2023 Apr;30(3):176-198. doi: 10.1080/08989621.2021.1981871. Epub 2021 Sep 24. PMID: 34559573.
		2023	Evans, N., Schmolmueller, A., Stolper, M., Inguaggiato, G., Hooghiemstra, A., Tokalic, R., Pizzolato, D., Foeger, N., Marušić, A., van Hoof, M., Lanzerath, D., Molewijk, B., Dierickx, K., & Widdershoven on, G. (2023). VIRT2UE: A European train-the-trainer programme for teaching research integrity. Research Ethics, 0(0). https://doi.org/10.1177/17470161231161267
		2023	Shivatej Dubbaka (2023) Incorporating implicit bias into research integrity education: Response to ‘Why and how to incorporate issues of race/ethnicity and gender in research integrity education’, Accountability in Research, DOI: 10.1080/08989621.2023.2247974
		2023	Rie NISHIMURA, et al, Proactive Learning Program on Research Integrity in Clinical Research Training, Rinsho yakuri/Japanese Journal of Clinical Pharmacology and Therapeutics, 2023, Volume 54, Issue 2, Pages 55-62,
		2023	Cacciuttolo, C.; Vásquez, Y.; Cano, D.; Valenzuela, F. Research Thesis for Undergraduate Engineering Programs in the Digitalization Era: Learning Strategies and Responsible Research Conduct Road to a University Education 4.0 Paradigm. Sustainability 2023, 15, 11206. https://doi.org/10.3390/su151411206
		2022	Tomić V, Buljan I, Marušić A; VIRT2UE project consortium. Development of consensus on essential virtues for ethics and research integrity training using a modified Delphi approach. Account Res. 2022 Sep 28:1-24.
		2022	Kalichman MW, Devereaux ML, Plemmons DK. A Course for Teaching and Learning About the Responsible Conduct of Research. J Empir Res Hum Res Ethics. 2022 Jul;17(3):284-291. doi: 10.1177/15562646211047163. Epub 2021 Oct 14. PMID: 34647507; PMCID: PMC9008073.
		2022	ten Cate, O. (2022). The Ethics of Health Professions Education Research: Protecting the Integrity of Science, Research Subjects, and Authorship. Academic Medicine 97(1): 13-17.
		2022	Goddiksen, M. P. and M. Gjerris (2022). Teaching phronesis in a research integrity course. Facets 7: 139-152.
		2022	Labib, K., et al. (2022). Education and training policies for research integrity: Insights from a focus group study. Science and Public Policy 49(2): 246-266.
		2022	Fenneke Blom, Susan Maria Johanna Berentsen, and Rob van der Sande. (2022). How to set the agenda for training in responsible conduct of research using the target audience as a narrative guide. FACETS. 7(): 1258-1275. https://doi.org/10.1139/facets-2021-0048
		2022	Rantasaari, J. (2022). Multi-Stakeholder Research Data Management Training as a Tool to Improve the Quality, Integrity, Reliability and Reproducibility of Research. LIBER Quarterly: The Journal of the Association of European Research Libraries, 32(1), 1–54.
		2022	J. Goldberg, Training the Responsible Conduct of Research and Design, in IEEE Pulse, vol. 13, no. 3, pp. 30-32, May-June 2022, doi: 10.1109/MPULS.2022.3175380.
		2022	Katsarov, J., et al. (2022). Effective Strategies for Research Integrity Training-a Meta-analysis. Educational Psychology Review 34(2): 935-955.
		2022	André Krom & Mariëtte van den Hoven (2022) A Quality Checklist for Responsible Conduct of Research (RCR) Education: A proposal to complement the Predictive Modeling Tool, Accountability in Research, 29:1, 26-44, DOI: 10.1080/08989621.2021.1887736
		2022	Chua JYL, Lee CSL, Yeo KP, Ali Y, Lim CL. Perception and reaction of Nanyang Technological University (NTU) researchers to different forms of research integrity education modality. BMC Med Ethics. 2022 Aug 24;23(1):85.
		2022	Shykhnenko K, Sbruieva A. The code of conduct for research integrity, governance, and ethics in education in the USA, Europe, and Ukraine: Comparative analysis. European J Ed Res. 2022;11(4):2195-2207.
		2022	Martinez-Campos M. Ten tips for teaching research integrity to early career students: A perspective over 20 years. Front Res Metr Anal. 2022 Aug 26;7:989668. doi: 10.3389/frma.2022.989668. PMID: 36091969; PMCID: PMC9459155.
		2022	Chiropractic Educators Research Forum. Academic Integrity for All: Building Better Professionals: Chiropractic Educators Research Forum (CERF), June 25, 2022. J Chiropr Educ. 2022 Oct 1;36(2):199-200.
		2021	Abdi, S., Fieuws, S., Nemery, B. et al. Do we achieve anything by teaching research integrity to starting PhD students?. Humanit Soc Sci Commun 8, 232 (2021). https://doi.org/10.1057/s41599-021-00908-5
		2021	Pizzolato, D. and K. Dierickx (2021). Stakeholders' perspectives on research integrity training practices: a qualitative study. BMC Medical Ethics 22(1).
		2021	Koterwas, A., et al. (2021). Dialogical teaching of research integrity: an overview of selected methods. Facets 6: 2138-2154.
		2021	Abdi, S., Pizzolato, D., Nemery, B. et al. Educating PhD Students in Research Integrity in Europe. Sci Eng Ethics 27, 5 (2021). https://doi.org/10.1007/s11948-021-00290-0
		2021	Chau DM, Chai LC, Cheema MS, Veerakumarasivam A. Mainstreaming responsible conduct of research education in Malaysia. Forensic Sci Res. 2021 Nov 5;6(4):338-340. doi: 10.1080/20961790.2021.1987619. PMID: 35111352; PMCID: PMC8803119.
		2021	Bommier, C., et al. (2021). 4JIS – The “bottom-up” teachings in research integrity: 4JIS – The “bottom-up” teachings in research integrity. Ethics, Medicine and Public Health 16, 1-4
		2021	Diaz-Martinez LA, Hernandez AA, D'Arcy CE, Corral S, Bhatt JM, Esparza D, Rosenberg M, Olimpo JT. Current Approaches for Integrating Responsible and Ethical Conduct of Research (RECR) Education into Course-based Undergraduate Research Experiences: A National Assessment. CBE Life Sci Educ. 2021 Sep;20(3):ar38. doi: 10.1187/cbe.20-08-0179. PMID: 34241537; PMCID: PMC8715818.
		2021	Sarauw, L. L. (2021). The Reversed Causalities of Doctoral Training on Research Integrity: A Case Study from a Medical Faculty in Denmark. Journal of Academic Ethics 19(1): 71-93.
		2021	Academic Integrity among University Journalism Students: An Action Research Project to Study the Impact of Online Educational Modules on Student Cheating. 2021. Keller, Jennifer Margaret (Author)Henriksen, Danah (Thesis advisor)Silcock, Bill (Committee member)VanderStaay, Steven (Committee member)Arizona State University (Publisher).
		2021	Winker M. What Can COVID Teach Us about Research Integrity? Natl Med J India. 2021 Mar-Apr;34(2):65-67. doi: 10.4103/0970-258X.326760. PMID: 34599113.
		2021	Maria Vivas-Romero. (2021, March 30). Research Ethics and Integrity Teaching Material. Zenodo. https://doi.org/10.5281/zenodo.4647143
		2021	del Carpio Toia, AM ; Villalba-Condori, K .; Díaz-Vélez, C. Teaching Experience on the Impacts of COVID-19: Opportunities to Update the Teaching and Learning Process of Bioethics and Scientific Integrity in Human Medicine in Peru. 2021 International Congress on Educational and Technology in Sciences, CISETC 2021 ; 3037:136-145, 2021.
		2020	Pizzolato, D., et al. (2020). Collecting and characterizing existing and freely accessible research integrity educational resources. Accountability in Research 27(4): 195-211.
		2020	Edward F. Melcer, Katelyn M. Grasse, James Ryan, Nick Junius, Max Kreminski, Dietrich Squinkifer, Brent Hill, and Noah Wardrip-Fruin. 2020. Getting Academical: A Choice-Based Interactive Storytelling Game for Teaching Responsible Conduct of Research. In Proceedings of the 15th International Conference on the Foundations of Digital Games (FDG '20). Association for Computing Machinery, New York, NY…
		2020	Edward F. Melcer, James Ryan, Nick Junius, Max Kreminski, Dietrich Squinkifer, Brent Hill, and Noah Wardrip-Fruin. 2020. Teaching Responsible Conduct of Research Through an Interactive Storytelling Game. In Extended Abstracts of the 2020 CHI Conference on Human Factors in Computing Systems (CHI EA '20). Association for Computing Machinery, New York, NY, USA, 1–10. https://doi.org/10.1145/3334480.…
		2020	Knysh, O., et al. (2020). STRATEGIES IN PLANNING RESEARCH INTEGRITY TRAINING (EVIDENCE OF UKRAINE). Independent Journal of Management & Production 11(8): 556-570.
		2020	Chau, D. (2020). Make research-integrity education fun and relevant. Nature 587(7832): 9-9.
		2020	Chachaima-Mar, Jorge, & Pérez-Castilla, Jesús. (2020). Online courses to train in scientific integrity: an experience from Peru. Research in medical education , 9 (35), 111-112. Epub December 02, 2020. https://doi.org/10.22201/facmed.20075057e.2020.35.20240
		2020	El-Moamly A.A.-R. The rise of responsible conduct of research education: If it is difficult to teach old dogs new tricks, should we teach the young? 2020. ISBN: ISBN: 978-1-53618-007-7
		2020	Katsarov, Johannes; Van Den Hoven, Mariette; Krom, Andre; Andorno, Roberto. 2020. Education for a Responsible Conduct of Research - A Meta-Analytical Review. Open Science Framework. http://dx.doi.org/10.17605/OSF.IO/W9J3U","http://dx.doi.org/10.17605/OSF.IO/W9J3U
		2019	Sarauw, L. L., et al. (2019). Researcher development through doctoral training in research integrity. International Journal for Academic Development 24(2): 178-191.
		2019	Simon C, Beerman RW, Ariansen JL, Kessler D, Sanchez AM, King K, Sarzotti-Kelsoe M, Samsa G, Bradley A, Torres L, Califf R, Swamy GK. Implementation of a responsible conduct of research education program at Duke University School of Medicine. Account Res. 2019 Jul;26(5):288-310. doi: 10.1080/08989621.2019.1621755. Epub 2019 Jun 2. PMID: 31155934.
		2019	Koual, M. (2019). Training PhD students in ethics and research integrity in France in 2018. Medecine/Sciences 35(6-7): 558-561.
		2019	Diaz-Martinez LA, Fisher GR, Esparza D, Bhatt JM, D'Arcy CE, Apodaca J, Brownell S, Corwin L, Davis WB, Floyd KW, Killion PJ, Madden J, Marsteller P, Mayfield-Meyer T, McDonald KK, Rosenberg M, Yarborough MA, Olimpo JT. Recommendations for Effective Integration of Ethics and Responsible Conduct of Research (E/RCR) Education into Course-Based Undergraduate Research Experiences: A Meeting Report. C…
		2019	Barbosa, Quésia Ferreira; Rodrigues, Camila Serra and Novaes, Maria Rita Carvalho Garbi. Scientific integrity in the education of health professionals. 2019-03 | Revista Bioética 27 (1) , pp.120-126
		2019	Tessier, C. (2019). Research Ethics and Integrity Training for Doctoral Candidates: face-to-face is better! Ercim News(116): 7-8.
		2019	Olesen, A. P., et al. (2019). Whistle blowing and research integrity: Potential remedy for research misconduct in Malaysian institutions of higher education. Accountability in Research 26(1): 17-32.
		2019	Hu, G., et al. (2019). Retraction and Research Integrity Education in China. Science and Engineering Ethics 25(1): 325-326.
		2019	Tripathi, M. (2019). Integrity in education and research. DESIDOC Journal of Library and Information Technology 39(2): 57-59.
		2019	Bowden, J.A., Green, P.J. (2019). Establishing integrity in doctoral research training. In: Playing the PhD Game with Integrity. Understanding Teaching-Learning Practice. Springer, Singapore. https://doi.org/10.1007/978-981-13-6990-2_10
		2019	Bowden, J.A., Green, P.J. (2019). Playing the PhD Game with Integrity Connecting Research, Professional Practice and Educational Context. Part of book series: Understanding Teaching-Learning Practice. Springer, Singapore. https://doi.org/10.1007/978-981-13-6990-2_10
		2018	Maggio LA, Artino AR Jr, Picho K, Driessen EW. Are You Sure You Want to Do That? Fostering the Responsible Conduct of Medical Education Research. Acad Med. 2018 Apr;93(4):544-549. doi: 10.1097/ACM.0000000000001805. PMID: 28678102.
		2018	Hooper, M., Barbour, V., Walsh, A. et al. Designing integrated research integrity training: authorship, publication, and peer review. Res Integr Peer Rev 3, 2 (2018). https://doi.org/10.1186/s41073-018-0046-2
		2018	Goulart, Bárbara Niegia Garcia de; Levey, Sandra; Rech, Rafaela Soares. The role of ethics and research integrity in the training of health professionals and in the development of human research. 2018. Revista CEFAC. 10.1590/1982-0216201820513518
		2018	Blowers, E. J. (2018). An Investigation of Professional Integrity in Pre-registration Nurse Education: A Modified Grounded Theory Research Study. Nurse Education Today 68: 40-44.
		2018	Eaton, S.E., Edino, R.I. Strengthening the research agenda of educational integrity in Canada: a review of the research literature and call to action . Int J Educ Integr 14, 5 (2018). https://doi.org/10.1007/s40979-018-0028-7
		2018	Saxena, A. (2018). Fracture control and structural integrity (FraCSI) education and research. Strength, Fracture and Complexity 11(2-3): 93-105.
		2018	James, T.S. 2018. The higher education impact agenda, scientific realism and policy change: the case of electoral integrity in Britain. Br Polit 13, 312–331
		2018	M. -H. Yang, J. Liu, B. -G. Cai and T. Wen, "Research on Integrity Monitoring Performance Test Method of GNSS-Based Train Positioning Units," 2018 International Conference on Control, Automation and Information Sciences (ICCAIS), Hangzhou, China, 2018, pp. 445-450, doi: 10.1109/ICCAIS.2018.8570500.
		2017	Mulhearn TJ, Watts LL, Todd EM, Medeiros KE, Connelly S, Mumford MD. Validation and Use of a Predictive Modeling Tool: Employing Scientific Findings to Improve Responsible Conduct of Research Education. Account Res. 2017;24(4):195-210. doi: 10.1080/08989621.2016.1274886. Epub 2016 Dec 22. PMID: 28005407.
		2017	Morris ED. An Appreciation of The Gene: An Intimate History by Siddhartha Mukherjee and a Call for Expanded Training in the Responsible Conduct of Research. Yale J Biol Med. 2017 Dec 19;90(4):661-665. PMID: 29259530; PMCID: PMC5733861.
		2017	Clayton MF, Supiano K, Wilson R, Lassche M, Latendresse G. Using Simulation in Nursing PhD Education: Facilitating Application of Responsible Conduct of Research Principles. J Prof Nurs. 2017 Jan-Feb;33(1):68-73. doi: 10.1016/j.profnurs.2016.05.010. Epub 2016 May 19. PMID: 28131150.
		2017	Logan L. Watts, Tyler J. Mulhearn, Kelsey E. Medeiros, Logan M. Steele, Shane Connelly & Michael D. Mumford (2017) Modeling the Instructional Effectiveness of Responsible Conduct of Research Education: A Meta-Analytic Path-Analysis, Ethics & Behavior, 27:8, 632-650, DOI: 10.1080/10508422.2016.1247354
		2017	Xiaofei Wang, Jiawang Kuang. The integrity and collaborative mode and path innovation research of College students' ideological and political education. 2017 2nd International Conference on Education & Education Research (EDUER 2017)
		2017	Jingyi Zhao. Research on Accounting Integrity and Professional Ethics Education in China's Social Transformation. 2017. Advances in computer sciences. Proceedings of the 7th International Conference on Education, Management, Information and Mechanical Engineering (EMIM 2017). 10.2991/emim-17.2017.185
		2017	Wang Chao, Wang Junzheng. Research on Integrity Education of Graduates' Employment in Agricultural Colleges and Universities. 2017. Advances in Computer Science Research, volume 82. 7th International Conference on Social Network, Communication and Education (SNCE2017) 10.2991/snce-17.2017.27
		2017	K. Leftheriotis, A. Triantafyllidis, E. Varouhas, G. Vranopoulos, M. Tsoli (2017) MITIGATING ACADEMIC DISHONESTY IN HIGHER EDUCATION: ACADEMIC INTEGRITY INTEGRATION METHODOLOGY (AIIM) FOR RESEARCH PAPERS, INTED2017 Proceedings, pp. 8204-8212.
		2017	Li Zhang, Long Yin, Hongyan Xie, Li Zhao. Research on the Five in One Integrity Practical Teaching Model Based on the Cultivation of College Students' Creative Ability. 2017. 10.2991/seiem-17.2018.33
		2016	El-Shinawi M, Mohamed KO, Fouad YA, Fahmy YM, Asar HA, Khalil MG, Anestidou L, El-Kamary SS, Mohamed MM. Assessing the Awareness of Egyptian Medical Students about Responsible Conduct of Research and Research Ethics: Impact of an Educational Campaign. Account Res. 2016;23(4):199-218. doi: 10.1080/08989621.2015.1127762. PMID: 26647065.
		2016	Anderson MA. Pedagogical Support for Responsible Conduct of Research Training. Hastings Cent Rep. 2016 Jan-Feb;46(1):18-25. doi: 10.1002/hast.533. PMID: 26786037.
		2016	Elizabeth, H., Sergio, L., & Vasconcelos, S. (2016). Education in research integrity and governance of science in the United States, Argentina, and Brazil. In Handbook of Academic Integrity (pp. 823-846). Springer Singapore. https://doi.org/10.1007/978-981-287-098-8_66
		2016	Kalichman M. Responsible Conduct of Research Education (What, Why, and Does It Work?). Acad Med. 2016 Dec;91(12):e10. doi: 10.1097/ACM.0000000000001442. PMID: 27749309; PMCID: PMC5378670.
		2016	Nebeker C, López-Arenas A. Building Research Integrity and Capacity (BRIC): An Educational Initiative to Increase Research Literacy among Community Health Workers and Promotores. J Microbiol Biol Educ. 2016 Mar 1;17(1):41-5. doi: 10.1128/jmbe.v17i1.1020. PMID: 27047588; PMCID: PMC4798813.
		2016	Click, Amanda B. Adapting to Higher Education in a New Culture: International Students' Perspectives on Research, Writing, and Academic Integrity. (2016). https://doi.org/10.17615/5hf3-c449
		2016	Ostrzenski, A. (2016). ACOG scientific integrity deficiency in recommendation for the practice of cosmetic-plastic gynecology misleads other gynecological societies, inhibits clinical education and research, and jeopardizes women’s health. Journal of Reproductive Medicine 61(1): 33-38.
		2016	Antes, Alison L.. NAVIGATING THE GRAY AREAS OF SCIENTIFIC WORK Questionable Research Practices and Training in the Responsible Conduct of Research. In: IMPLEMENTING A COMPREHENSIVE RESEARCH COMPLIANCE PROGRAM: A HANDBOOK FOR RESEARCH OFFICERS. 2016. ISBN: 978-1-68123-131-0; 978-1-68123-132-7
		2016	Fudano, Jun. The Objectives and Approaches of RCR (Responsible of Conduct of Research) Education. 2016. JOURNAL OF PHARMACOLOGICAL SCIENCES. Meetign abstract. eISSN: 1347-8648.
		2016	Korgan, Kathryn Hausbeck. TRAINING, TRANSPARENCY, AND TRUST Fostering Research Integrity and Compliance in Graduate Education. In: IMPLEMENTING A COMPREHENSIVE RESEARCH COMPLIANCE PROGRAM: A HANDBOOK FOR RESEARCH OFFICERS. 2016. ISBN: 978-1-68123-131-0; 978-1-68123-132-7
		2016	Ives, Bob. (2016). AN INTERNATIONAL RESEARCH TEAM INVESTIGATES ACADEMIC INTEGRITY IN HIGHER EDUCATION. 2692-2692. 10.21125/iceri.2016.1578.
		2016	Liguang Zhao. Research on Ideological Education of College Students of Finance and Economics under the Perspective of Integrity and Love Culture. 2016. Advances in Social Science, Education and Humanities Research Proceedings of the 2016 3rd International Conference on Education, Language, Art and Inter-cultural Communication (ICELAIC 2016) 10.2991/icelaic-16.2017.4
		2015	Hendrickson TL. Integrating responsible conduct of research education into undergraduate biochemistry and molecular biology laboratory curricula. Biochem Mol Biol Educ. 2015 Mar-Apr;43(2):68-75. doi: 10.1002/bmb.20857. Epub 2015 Feb 25. PMID: 25727192.
		2015	Shephard, K., et al. (2015). Teaching research integrity in higher education: policy and strategy. Journal of Higher Education Policy and Management 37(6): 615-632.
		2015	Kalichman MW, Plemmons DK. Research Agenda: The Effects of Responsible-Conduct-of-Research Training on Attitudes. J Empir Res Hum Res Ethics. 2015 Dec;10(5):457-9. doi: 10.1177/1556264615575514. Epub 2015 Mar 9. PMID: 25752981; PMCID: PMC5207776.
		2015	Bell, E. (2015). A Room with a View of Integrity and Professionalism: Personal Reflections on Teaching Responsible Conduct of Research in the Neurosciences. Science and Engineering Ethics 21(2): 461-469.
		2015	Iribarne, A. and J. N. McCullough (2015). Addressing scientific integrity through education in the responsible conduct of research. Annals of Thoracic Surgery 100(5): 1538-1539.
		2015	Erratum to: Teaching research integrity in higher education: Policy and strategy(Journal of Higher Education Policy and Management, (2015), Doi:10.1080/1360080X.2015.1102823)
		2015	Celia B. Fisher (2015) Enhancing the Responsible Conduct of Sexual Health Prevention Research Across Global and Local Contexts: Training for Evidence-Based Research Ethics, Ethics & Behavior, 25:2, 87-96, DOI: 10.1080/10508422.2014.948956
		2015	Jordan, S.R., Gray, P.W. (2015). Responsible Conduct of Research Training for Engineers: Adopting Research Ethics Training for Engineering Graduate Students. In: Murphy, C., Gardoni, P., Bashir, H., Harris, Jr., C., Masad, E. (eds) Engineering Ethics for a Globalized World. Philosophy of Engineering and Technology, vol 22. Springer, Cham. https://doi.org/10.1007/978-3-319-18260-5_13
		2015	Liu, Shitao. Integrity Education Research of Students with the Guide of Chinese Dream. 2015 SSR International Conference on Social Sciences and Information (SSR-SSI 2015), Pt 2. ISSN: 2339-5133
		2014	Titus, S. L. (2014). Evaluating U.S. Medical Schools' Efforts to Educate Faculty Researchers on Research Integrity and Research Misconduct Policies and Procedures. Accountability in Research 21(1): 9-25.
		2014	DiLorenzo TA, Becker-Fiegeles J, Gibelman M. Education in the responsible conduct of research in psychology: methods and scope. Account Res. 2014;21(3):143-58. doi: 10.1080/08989621.2014.847659. PMID: 24325210.
		2014	Schmidt KL, Yasko L, Green M, Alexander J, Ryan C. Evolution of an innovative approach to the delivery of in-person training in the responsible conduct of research. Clin Transl Sci. 2014 Dec;7(6):512-5. doi: 10.1111/cts.12169. Epub 2014 May 20. PMID: 24842250; PMCID: PMC4239208.
		2014	Kalichman M. Rescuing responsible conduct of research (RCR) education. Account Res. 2014;21(1):68-83. doi: 10.1080/08989621.2013.822271. PMID: 24073608; PMCID: PMC5198712.
		2014	Thompson, C.J. Responsible Conduct of Research Assessment of Doctor of Education Candidates, Graduate Faculty, and Curriculum Considerations. Innov High Educ 39, 349–360 (2014). https://doi.org/10.1007/s10755-014-9289-0
		2014	Longerich, B. (2014). [IUFRS (University Institute of Education and Research in Nursing) symposium: 5 years of integrity and imagination!]. Krankenpflege. Soins infirmiers 107(4): 77.
		2014	DeShong, Philip. Training for responsible conduct of research: Learning from the master. 2014. ABSTRACTS OF PAPERS OF THE AMERICAN CHEMICAL SOCIETY. ISSN: 0065-7727
		2014	Fischbach RL, Benston S, Loike JD. Creating a three-parent child: an educational paradigm for the responsible conduct of research. J Microbiol Biol Educ. 2014 Dec 15;15(2):186-90. doi: 10.1128/jmbe.v15i2.873. PMID: 25574276; PMCID: PMC4278475.
		2014	Sui, Yong. Employment Education Research Integrity of College Sports Majors. 2014 2ND INTERNATIONAL CONFERENCE ON SOCIAL SCIENCE AND HEALTH (ICSSH 2014), PT 3. ISSN:
		2013	Buhler, Amy & Johnson, Margeaux & Leonard, Michelle & Royster, Melody. (2013). Using Gaming Technology to Teach Responsible Conduct of Research. 23.1316.1-23.1316.13. 10.18260/1-2--22701.
		2013	Sieber JE. The paradox of teaching responsible conduct of research. J Empir Res Hum Res Ethics. 2013 Apr;8(2):93-4. doi: 10.1525/jer.2013.8.2.93. PMID: 23651932.
		2013	Steneck, N. H. (2013). Global Research Integrity Training. Science 340(6132): 552-553.
		2013	Plemmons, D. K., & Kalichman, M. W. (2013). Reported goals of instructors of responsible conduct of research for teaching of skills. Journal of Empirical Research in Human Research Ethics, 8(2), 95–103.
		2013	Mahmud, S. and T. Bretag (2013). Postgraduate research students and academic integrity: 'It's about good research training'. Journal of Higher Education Policy and Management 35(4): 432-443.
		2013	Pimple, K. D. (2013). Research conduct: Online integrity training falls short. Nature 495(7442): 449.
		2013	Kornfeld DS. Letter to the Editor. Journal of Empirical Research on Human Research Ethics. 2013;8(5):82-82. doi:10.1525/jer.2013.8.5.82
		2012	E. E. Toth, Educating Graduate Students for the Responsible Conduct of Research [Nano Safety and Education], in IEEE Nanotechnology Magazine, vol. 6, no. 3, pp. 28-31, Sept. 2012, doi: 10.1109/MNANO.2012.2204783.
		2012	Bowater L, Wilkinson M. Twelve tips to teaching (legal and ethical aspects of) research ethics/responsible conduct of research. Med Teach. 2012;34(2):108-15. doi: 10.3109/0142159X.2011.588738. PMID: 22288988.
		2012	Sara R. Jordan & Phillip W. Gray (2012) Responsible Conduct of Research Training and Trust Between Research Postgraduate Students and Supervisors, Ethics & Behavior, 22:4, 297-314, DOI: 10.1080/10508422.2012.680350
		2012	Novossiolova T, Sture J. Towards the responsible conduct of scientific research: is ethics education enough? Med Confl Surviv. 2012 Jan-Mar;28(1):73-84. doi: 10.1080/13623699.2012.658627. PMID: 22606762; PMCID: PMC3378933.
		2012	Ball, R. and N. Medeiros (2012). Teaching integrity in empirical research: A protocol for documenting data management and analysis. Journal of Economic Education 43(2): 182-189.
		2012	Vasconcelos, S. M. R. (2012). Research integrity: Creating new demands for the training of young researchers ? Revista Odonto Ciencia 27(2): 97-98.
		2011	Seiler SN, Brummel BJ, Anderson KL, Kim KJ, Wee S, Gunsalus CK, Loui MC. Outcomes assessment of role-play scenarios for teaching responsible conduct of research. Account Res. 2011 Jul-Aug;18(4):217-46. doi: 10.1080/08989621.2011.584760. PMID: 21707415.
		2011	Kalichman MW. Overview: underserved areas of education in the responsible conduct of research: authorship. Sci Eng Ethics. 2011 Jun;17(2):335-9. doi: 10.1007/s11948-011-9281-3. Epub 2011 May 26. PMID: 21611821; PMCID: PMC3428198.
		2011	Iseda T. How to teach research integrity without the notion: Attempts in Japan. Promoting Research Integrity in a Global Environment, 2011, World Scientific Publishing Co.
		2011	Kalichman M. Why, what, and how we should be teaching about research integrity. Promoting Research Integrity in a Global Environment, 2011, World Scientific Publishing Co.
		2011	Steneck N.H.; Kalichman M. Workshop #3 report: International responsible conduct of research education. Promoting Research Integrity in a Global Environment, 2011, World Scientific Publishing Co.
		2011	Costa MJ. A role for student centered education in promoting academic and scientific integrity. Biochem Mol Biol Educ. 2011 Jul;39(4):316-7.
		2011	Singh, A. and B. Purohit (2011). Ethical issues in higher education and scientific research: Erosion of academic integrity. Academic Leadership 9(1).
		2011	Heitman E.; Petty J. Preparing students to navigate cross-national differences in the research environment: The role of research integrity education. International Research Collaborations: Much to be Gained, Many Ways to Get in Trouble. Routledge. pp 201-214.
		2010	Olson LE. Developing a framework for assessing responsible conduct of research education programs. Sci Eng Ethics. 2010 Mar;16(1):185-200. doi: 10.1007/s11948-010-9196-4. Epub 2010 Feb 13. PMID: 20155404.
		2010	Jones NL, Peiffer AM, Lambros A, et al Problem-based learning for professionalism and scientific integrity training of biomedical graduate students: process evaluationJournal of Medical Ethics 2010;36:620-626.
		2010	Brummel BJ, Gunsalus CK, Anderson KL, Loui MC. Development of role-play scenarios for teaching responsible conduct of research. Sci Eng Ethics. 2010 Sep;16(3):573-89. doi: 10.1007/s11948-010-9221-7. Epub 2010 Jul 1. PMID: 20593245.
		2010	Wester, K., et al. (2010). Psychological climate, stress, and research integrity among research counselor educators: A preliminary study. Counselor Education and Supervision 50(1): 39-55.
		2010	Jones NL, et al. Developing a problem-based learning (PBL) curriculum for professionalism and scientific integrity training for biomedical graduate students. J Med Ethics. 2010 Oct;36(10):614-9.
		2010	Katavic, V. (2010). Responsible conduct of research: Do we need training in fraud-science?. Biochemia Medica, 20 (3), 288-294. Retrieved from https://hrcak.srce.hr/59289
		2010	Caserio, Marjorie. Graduate education and scientific integrity. ABSTRACTS OF PAPERS OF THE AMERICAN CHEMICAL SOCIETY. 2010. vol. 239.
		2009	Fisher CB, Fried AL, Feldman LG. Graduate Socialization in the Responsible Conduct of Research: A National Survey on the Research Ethics Training Experiences of Psychology Doctoral Students. Ethics Behav. 2009 Nov 1;19(6):496-518. doi: 10.1080/10508420903275283.
		2009	Dubois, J. M., & Dueker, J. M. (2009). Teaching and assessing the responsible conduct of research: A delphi consensus panel report. The Journal of Research Administration, 40(1), 49–70
		2009	The Lancet. Editorial. Teaching responsible conduct of research. 2009. DOI:https://doi.org/10.1016/S0140-6736(09)61931-0.
		2009	Wilson, SE. "Teaching Responsible Conduct of Research and Engineering to Bioengineering Graduate Students." Proceedings of the ASME 2008 Summer Bioengineering Conference. ASME 2008 Summer Bioengineering Conference, Parts A and B. Marco Island, Florida, USA. June 25–29, 2008. pp. 173-174. ASME. https://doi.org/10.1115/SBC2008-189865
		2008	McGee R, Almquist J, Keller JL, Jacobsen SJ. Teaching and learning responsible research conduct: influences of prior experiences on acceptance of new ideas. Account Res. 2008 Jan-Mar;15(1):30-62. doi: 10.1080/08989620701783758.
		2008	Kligyte V, Marcy RT, Sevier ST, Godfrey ES, Mumford MD. A qualitative approach to Responsible Conduct of Research (RCR) training development: identification of metacognitive strategies. Sci Eng Ethics. 2008 Mar;14(1):3-31. doi: 10.1007/s11948-007-9035-4. Epub 2007 Sep 26. Erratum in: Sci Eng Ethics. 2008 Mar;14(1):33-9.
		2008	Erratum: A qualitative approach to responsible conduct of research (RCR) training development: Identification of metacognitive strategies (Science and Engineering Ethics (2008) 14 (33-39) DOI 10.1007/s11948-007-9035-4)
		2008	Bohane, G. How can I develop integrity in practice through the teaching and learning of ethics in management? An action research enquiry 2008. Student thesis: Doctoral Thesis
		2007	Wester, K. L. (2007). Teaching research integrity in the field of counseling. Counselor Education and Supervision 46(3): 199-211.
		2007	Macrina FL. Scientific societies and promotion of the responsible conduct of research: codes, policies, and education. Acad Med. 2007 Sep;82(9):865-9. doi: 10.1097/ACM.0b013e31812f7e58.
		2007	Braunschweiger P, Goodman KW. The CITI program: an international online resource for education in human subjects protection and the responsible conduct of research. Acad Med. 2007 Sep;82(9):861-4. doi: 10.1097/ACM.0b013e31812f7770.
		2007	Vasgird DR. Prevention over cure: the administrative rationale for education in the responsible conduct of research. Acad Med. 2007 Sep;82(9):835-7. doi: 10.1097/ACM.0b013e31812f7e0b.
		2007	DeBruin DA, Scholder SL, Kahn J, Mastroianni AC, Marshall MF, Lantos J, Sugarman J. Educational approaches to the responsible conduct of clinical research: an exploratory study. Acad Med. 2007 Jan;82(1):32-9. doi: 10.1097/01.ACM.0000250032.13438.bc.
		2007	Scheetz, M. D. (2007). The teaching scholars programs: A proposed approach for promoting research integrity. Medicine and Law 26(3): 599-614.
		2007	Anderson MS, Horn AS, Risbey KR, Ronning EA, De Vries R, Martinson BC. What do mentoring and training in the responsible conduct of research have to do with scientists' misbehavior? Findings from a National Survey of NIH-funded scientists. Acad Med. 2007 Sep;82(9):853-60. doi: 10.1097/ACM.0b013e31812f764c.
		2007	Roland MC. Who is responsible? Supervisors and institutions need to focus on training in the responsible conduct of research and change the culture in the laboratory. EMBO Rep. 2007 Aug;8(8):706-11. doi: 10.1038/sj.embor.7401035.
		2007	Kalichman MW. Responding to challenges in educating for the responsible conduct of research. Acad Med. 2007 Sep;82(9):870-5. doi: 10.1097/ACM.0b013e31812f77fe.
		2006	Plemmons DK, Brody SA, Kalichman MW. Student perceptions of the effectiveness of education in the responsible conduct of research. Sci Eng Ethics. 2006 Jul;12(3):571-82. doi: 10.1007/s11948-006-0055-2.
		2006	Barnes BE, Friedman CP, Rosenberg JL, Russell J, Beedle A, Levine AS. Creating an infrastructure for training in the responsible conduct of research: the University of Pittsburgh's experience. Acad Med. 2006 Feb;81(2):119-27. doi: 10.1097/00001888-200602000-00004.
		2006	Anestidou, L. (2006), Undergraduate Teaching in Research Integrity. The FASEB Journal, 20: A18-A18. https://doi.org/10.1096/fasebj.20.4.A18
		2006	Hren, D., et al. (2006). Students' moral reasoning, Machiavellianism and socially desirable responding: Implications for teaching ethics and research integrity. Medical Education 40(3): 269-277.
		2006	Hueston, W. J., et al. (2006). Protecting participants in family medicine research - A consensus statement on improving research integrity and participants' safety in educational research, community-based participatory research, and practice network research. Family Medicine 38(2): 116-120.
		2006	Kossman, S., et al. (2006). Designing study nurses' training to enhance research integrity: a macroergonomic approach. AMIA ... Annual Symposium proceedings / AMIA Symposium. AMIA Symposium: 439-443.
		2005	Heitman E, Bulger RE. Assessing the educational literature in the responsible conduct of research for core content. Account Res. 2005 Jul-Sep;12(3):207-24. doi: 10.1080/08989620500217420.
		2005	Resnik DB. Using electronic discussion boards to teach responsible conduct of research. Sci Eng Ethics. 2005 Oct;11(4):617-30. doi: 10.1007/s11948-005-0029-9.
		2005	Turrens, J. F. (2005). Teaching research integrity and bioethics to science undergraduates. Cell Biology Education 4(WINTER): 330-334.
		2005	Marusic, A. (2005). Author misconduct: editors as educators of research integrity. Medical Education 39(1): 7-8.
		2005	Finelli, Cynthia J. et al. A case study on research in engineering education: designing, testing, and administering the PACES-2 survey on academic integrity. Proceedings Frontiers in Education 35th Annual Conference (2005): F1E-1.
		2004	Disability and empowerment: Personal integrity in further education research. Edited by Armstrong, Felicity; Moore, Michele. Action Research for Inclusive Education, 2004
		2003	Armstrong P. Education for integrity: Values, educational research and the use of the life history method. In: Education for Values: Morals, Ethics and Citizenship in Contemporary Teaching. 2000. Routledge. ISBN: 9780203770979 pp. 218-229.
		2001	Frugoli, J.A. Commentary on ‘Mentors, advisors and supervisors: Their role in teaching responsible research conduct’: It really does take a village. SCI ENG ETHICS 7, 469–470 (2001). https://doi.org/10.1007/s11948-001-0003-0
		2001	Bird SJ. Mentors, advisors and supervisors: their role in teaching responsible research conduct. Sci Eng Ethics. 2001 Jul;7(4):455-68. doi: 10.1007/s11948-001-0002-1.
		2000	Sponholz, G. (2000). Teaching scientific integrity and research ethics. Forensic Science International 113(1-3): 511-514.
		1998	Kalichman, M., Brown, S. Effects of training in the responsible conduct of research: A survey of graduate students in experimental sciences. SCI ENG ETHICS 4, 487–498 (1998). https://doi.org/10.1007/s11948-998-0041-y
		1998	Mastroianni AC, Kahn JP. The importance of expanding current training in the responsible conduct of research. Acad Med. 1998 Dec;73(12):1249-54. doi: 10.1097/00001888-199812000-00013.
		1996	Bird, Stephanie J. The Role of Science Professionals in Teaching Responsible Research Conduct. BioScience, vol. 46, no. 10, 1996, pp. 783–86. JSTOR, https://doi.org/10.2307/1312856.
		1996	Meslin E.M. Scientific integrity: Resources for education and practice. Canadian Journal of Clinical Pharmacology. Volume 3, Issue 2, Summer 1996, Pages 93-95
		1995	Macrina FL, Munro CL. The case study approach to teaching scientific integrity in nursing and the biomedical sciences. J Prof Nurs. 1995 Jan-Feb;11(1):40-4.
		1994	Gifford F. Teaching scientific integrity. Centen Rev. 1994 Spring;38(2):297-314.
		1994	Michael Allen Gibson. Teaching Scientific Integrity to Geology Majors, Journal of Geological Education, 42:4, 345-350,
		1993	Sachs, G. A. and M. Siegler (1993). Teaching scientific integrity and the responsible conduct of research. Academic Medicine 68(12): 871-875.
		1993	Macrina FL, Munro CL. Graduate teaching in principles of scientific integrity. Acad Med. 1993 Dec;68(12):879-86.
		1993	Weber-Levine, M. L.; Levine, S. M. Developing a course for training in the responsible conduct of research. Society for Neuroscience Abstracts. 1993. p. 206.
		1993	National Institutes Of Health. Reminder and update: Requirement for programs on the responsible conduct of research in National Research Service Award institutional training programs (reprint). IN: The ethical dimensions of the biological sciences. 1993. Cambridge University press. pp. 210-211.
		1989	Mervis, J. New group stumps for biomedicine - Ex senator Weicker, Lowell leads grass-roots effort to boost federal spending - skeptics question scope of research-America Scientist. Editorial. 3(8), pp. 1-3. ISSN: 0890-3670
		1984	Salend, S. J. (1984). Integrity of treatment in special education research. Mental Retardation 22(6): 309-315.
		1977	Chambers, D. W. (1977). Research in dental education: the paradox of integrity. Journal of dental education 41(12): 714-718.

## Sheet: Page 3-ineligible sources
	98 sources
	Exclusion criteria
	1: sources which discussed the adverse outcome of a lack of integrity in research, such as fraud, and the need for education in RI to mitigate such outcomes, but without any elaboration into the teaching of RI itself
	2: sources that primairly focused on a specific topic related to RI, such as whistle-blowing, biosecurity, methods or codes / guidelines / policies / program structures
	3: sources primarily off-topic
	4: no access
	5: erratum to an article already included in sources - Erratum details were viewed and considered in the analysis of original source
	6: dataset
	7: unpublished thesis
	8: study incorporated into another study already in our eligible sources (being the final published version)
	9: article focused on mentoring / role-models / advisors / supervisors
	Year published	Source	Exclusion criteria
	1977	Chambers, D. W. (1977). Research in dental education: the paradox of integrity. Journal of dental education 41(12): 714-718.	3
	1984	Salend, S. J. (1984). Integrity of treatment in special education research. Mental Retardation 22(6): 309-315.	3
	1989	Mervis, J. New group stumps for biomedicine - Ex senator Weicker, Lowell leads grass-roots effort to boost federal spending - skeptics question scope of research-America Scientist. Editorial. 3(8), pp. 1-3. ISSN: 0890-3670	3	To note while this article was captured in our search on the Web of Science database it does not contain the appropriate search terms.
	1993	Weber-Levine, M. L.; Levine, S. M. Developing a course for training in the responsible conduct of research. Society for Neuroscience Abstracts. 1993. p. 206.	4
	1993	National Institutes Of Health. Reminder and update: Requirement for programs on the responsible conduct of research in National Research Service Award institutional training programs (reprint). IN: The ethical dimensions of the biological sciences. 1993. Cambridge University press. pp. 210-211.	3
	1994	Michael Allen Gibson. Teaching Scientific Integrity to Geology Majors, Journal of Geological Education, 42:4, 345-350,	4
	1994	Gifford F. Teaching scientific integrity. Centen Rev. 1994 Spring;38(2):297-314.	2
	1995	Macrina FL, Munro CL. The case study approach to teaching scientific integrity in nursing and the biomedical sciences. J Prof Nurs. 1995 Jan-Feb;11(1):40-4.	2
	1996	Meslin E.M. Scientific integrity: Resources for education and practice. Canadian Journal of Clinical Pharmacology. Volume 3, Issue 2, Summer 1996, Pages 93-95	4
	1996	Bird, Stephanie J. The Role of Science Professionals in Teaching Responsible Research Conduct. BioScience, vol. 46, no. 10, 1996, pp. 783–86. JSTOR, https://doi.org/10.2307/1312856.	9
	2001	Frugoli, J.A. Commentary on ‘Mentors, advisors and supervisors: Their role in teaching responsible research conduct’: It really does take a village. SCI ENG ETHICS 7, 469–470 (2001). https://doi.org/10.1007/s11948-001-0003-0	9
	2001	Bird SJ. Mentors, advisors and supervisors: their role in teaching responsible research conduct. Sci Eng Ethics. 2001 Jul;7(4):455-68. doi: 10.1007/s11948-001-0002-1.	9
	2003	Armstrong P. Education for integrity: Values, educational research and the use of the life history method. In: Education for Values: Morals, Ethics and Citizenship in Contemporary Teaching. 2000. Routledge. ISBN: 9780203770979 pp. 218-229.	3
	2004	Disability and empowerment: Personal integrity in further education research. Edited by Armstrong, Felicity; Moore, Michele. Action Research for Inclusive Education, 2004	3
	2005	Marusic, A. (2005). Author misconduct: editors as educators of research integrity. Medical Education 39(1): 7-8.	1
	2005	Finelli, Cynthia J. et al. A case study on research in engineering education: designing, testing, and administering the PACES-2 survey on academic integrity. Proceedings Frontiers in Education 35th Annual Conference (2005): F1E-1.	3
	2005	Heitman E, Bulger RE. Assessing the educational literature in the responsible conduct of research for core content. Account Res. 2005 Jul-Sep;12(3):207-24. doi: 10.1080/08989620500217420.	2
	2006	Hren, D., et al. (2006). Students' moral reasoning, Machiavellianism and socially desirable responding: Implications for teaching ethics and research integrity. Medical Education 40(3): 269-277.	3
	2006	Hueston, W. J., et al. (2006). Protecting participants in family medicine research - A consensus statement on improving research integrity and participants' safety in educational research, community-based participatory research, and practice network research. Family Medicine 38(2): 116-120.	2
	2006	Kossman, S., et al. (2006). Designing study nurses' training to enhance research integrity: a macroergonomic approach. AMIA ... Annual Symposium proceedings / AMIA Symposium. AMIA Symposium: 439-443.	3
	2006	Barnes BE, Friedman CP, Rosenberg JL, Russell J, Beedle A, Levine AS. Creating an infrastructure for training in the responsible conduct of research: the University of Pittsburgh's experience. Acad Med. 2006 Feb;81(2):119-27. doi: 10.1097/00001888-200602000-00004.	2
	2007	Macrina FL. Scientific societies and promotion of the responsible conduct of research: codes, policies, and education. Acad Med. 2007 Sep;82(9):865-9. doi: 10.1097/ACM.0b013e31812f7e58.	2
	2007	Vasgird DR. Prevention over cure: the administrative rationale for education in the responsible conduct of research. Acad Med. 2007 Sep;82(9):835-7. doi: 10.1097/ACM.0b013e31812f7e0b.	2
	2007	Roland MC. Who is responsible? Supervisors and institutions need to focus on training in the responsible conduct of research and change the culture in the laboratory. EMBO Rep. 2007 Aug;8(8):706-11. doi: 10.1038/sj.embor.7401035.	9
	2007	Scheetz, M. D. (2007). The teaching scholars programs: A proposed approach for promoting research integrity. Medicine and Law 26(3): 599-614.	2
	2008	Erratum: A qualitative approach to responsible conduct of research (RCR) training development: Identification of metacognitive strategies (Science and Engineering Ethics (2008) 14 (33-39) DOI 10.1007/s11948-007-9035-4)	5
	2008	Bohane, G. How can I develop integrity in practice through the teaching and learning of ethics in management? An action research enquiry 2008. Student thesis: Doctoral Thesis	3
	2008	Kligyte V, Marcy RT, Sevier ST, Godfrey ES, Mumford MD. A qualitative approach to Responsible Conduct of Research (RCR) training development: identification of metacognitive strategies. Sci Eng Ethics. 2008 Mar;14(1):3-31. doi: 10.1007/s11948-007-9035-4. Epub 2007 Sep 26. Erratum in: Sci Eng Ethics. 2008 Mar;14(1):33-9.	2
	2009	The Lancet. Editorial. Teaching responsible conduct of research. 2009. DOI:https://doi.org/10.1016/S0140-6736(09)61931-0.	1
	2009	Wilson, SE. "Teaching Responsible Conduct of Research and Engineering to Bioengineering Graduate Students." Proceedings of the ASME 2008 Summer Bioengineering Conference. ASME 2008 Summer Bioengineering Conference, Parts A and B. Marco Island, Florida, USA. June 25–29, 2008. pp. 173-174. ASME. https://doi.org/10.1115/SBC2008-189865	3
	2009	Fisher CB, Fried AL, Feldman LG. Graduate Socialization in the Responsible Conduct of Research: A National Survey on the Research Ethics Training Experiences of Psychology Doctoral Students. Ethics Behav. 2009 Nov 1;19(6):496-518. doi: 10.1080/10508420903275283.	2
	2010	Katavic, V. (2010). Responsible conduct of research: Do we need training in fraud-science?. Biochemia Medica, 20 (3), 288-294. Retrieved from https://hrcak.srce.hr/59289	1
	2010	Caserio, Marjorie. Graduate education and scientific integrity. ABSTRACTS OF PAPERS OF THE AMERICAN CHEMICAL SOCIETY. 2010. vol. 239.	4
	2011	Singh, A. and B. Purohit (2011). Ethical issues in higher education and scientific research: Erosion of academic integrity. Academic Leadership 9(1).	2
	2011	Heitman E.; Petty J. Preparing students to navigate cross-national differences in the research environment: The role of research integrity education. International Research Collaborations: Much to be Gained, Many Ways to Get in Trouble. Routledge. pp 201-214.	4
	2012	Ball, R. and N. Medeiros (2012). Teaching integrity in empirical research: A protocol for documenting data management and analysis. Journal of Economic Education 43(2): 182-189.	2
	2012	Vasconcelos, S. M. R. (2012). Research integrity: Creating new demands for the training of young researchers ? Revista Odonto Ciencia 27(2): 97-98.	3
	2012	Sara R. Jordan & Phillip W. Gray (2012) Responsible Conduct of Research Training and Trust Between Research Postgraduate Students and Supervisors, Ethics & Behavior, 22:4, 297-314, DOI: 10.1080/10508422.2012.680350	9
	2012	Novossiolova T, Sture J. Towards the responsible conduct of scientific research: is ethics education enough? Med Confl Surviv. 2012 Jan-Mar;28(1):73-84. doi: 10.1080/13623699.2012.658627. PMID: 22606762; PMCID: PMC3378933.	2
	2013	Mahmud, S. and T. Bretag (2013). Postgraduate research students and academic integrity: 'It's about good research training'. Journal of Higher Education Policy and Management 35(4): 432-443.	2
	2013	Pimple, K. D. (2013). Research conduct: Online integrity training falls short. Nature 495(7442): 449.	2
	2013	Kornfeld DS. Letter to the Editor. Journal of Empirical Research on Human Research Ethics. 2013;8(5):82-82. doi:10.1525/jer.2013.8.5.82	4
	2014	Longerich, B. (2014). [IUFRS (University Institute of Education and Research in Nursing) symposium: 5 years of integrity and imagination!]. Krankenpflege. Soins infirmiers 107(4): 77.	3
	2014	DeShong, Philip. Training for responsible conduct of research: Learning from the master. 2014. ABSTRACTS OF PAPERS OF THE AMERICAN CHEMICAL SOCIETY. ISSN: 0065-7727	4
	2014	Fischbach RL, Benston S, Loike JD. Creating a three-parent child: an educational paradigm for the responsible conduct of research. J Microbiol Biol Educ. 2014 Dec 15;15(2):186-90. doi: 10.1128/jmbe.v15i2.873. PMID: 25574276; PMCID: PMC4278475.	3
	2014	Sui, Yong. Employment Education Research Integrity of College Sports Majors. 2014 2ND INTERNATIONAL CONFERENCE ON SOCIAL SCIENCE AND HEALTH (ICSSH 2014), PT 3. ISSN:	4
	2014	Titus, S. L. (2014). Evaluating U.S. Medical Schools' Efforts to Educate Faculty Researchers on Research Integrity and Research Misconduct Policies and Procedures. Accountability in Research 21(1): 9-25.	2
	2014	DiLorenzo TA, Becker-Fiegeles J, Gibelman M. Education in the responsible conduct of research in psychology: methods and scope. Account Res. 2014;21(3):143-58. doi: 10.1080/08989621.2014.847659. PMID: 24325210.	2
	2015	Iribarne, A. and J. N. McCullough (2015). Addressing scientific integrity through education in the responsible conduct of research. Annals of Thoracic Surgery 100(5): 1538-1539.	1
	2015	Erratum to: Teaching research integrity in higher education: Policy and strategy(Journal of Higher Education Policy and Management, (2015), Doi:10.1080/1360080X.2015.1102823)	5
	2015	Celia B. Fisher (2015) Enhancing the Responsible Conduct of Sexual Health Prevention Research Across Global and Local Contexts: Training for Evidence-Based Research Ethics, Ethics & Behavior, 25:2, 87-96, DOI: 10.1080/10508422.2014.948956	3
	2015	Jordan, S.R., Gray, P.W. (2015). Responsible Conduct of Research Training for Engineers: Adopting Research Ethics Training for Engineering Graduate Students. In: Murphy, C., Gardoni, P., Bashir, H., Harris, Jr., C., Masad, E. (eds) Engineering Ethics for a Globalized World. Philosophy of Engineering and Technology, vol 22. Springer, Cham. https://doi.org/10.1007/978-3-319-18260-5_13	4
	2015	Liu, Shitao. Integrity Education Research of Students with the Guide of Chinese Dream. 2015 SSR International Conference on Social Sciences and Information (SSR-SSI 2015), Pt 2. ISSN: 2339-5133	4
	2015	Shephard, K., et al. (2015). "Teaching research integrity in higher education: policy and strategy." Journal of Higher Education Policy and Management 37(6): 615-632.	2
	2016	Ostrzenski, A. (2016). ACOG scientific integrity deficiency in recommendation for the practice of cosmetic-plastic gynecology misleads other gynecological societies, inhibits clinical education and research, and jeopardizes women’s health. Journal of Reproductive Medicine 61(1): 33-38.	3
	2016	Antes, Alison L.. NAVIGATING THE GRAY AREAS OF SCIENTIFIC WORK Questionable Research Practices and Training in the Responsible Conduct of Research. In: IMPLEMENTING A COMPREHENSIVE RESEARCH COMPLIANCE PROGRAM: A HANDBOOK FOR RESEARCH OFFICERS. 2016. ISBN: 978-1-68123-131-0; 978-1-68123-132-7	4
	2016	Fudano, Jun. The Objectives and Approaches of RCR (Responsible of Conduct of Research) Education. 2016. JOURNAL OF PHARMACOLOGICAL SCIENCES. Meetign abstract. eISSN: 1347-8648.	4
	2016	Korgan, Kathryn Hausbeck. TRAINING, TRANSPARENCY, AND TRUST Fostering Research Integrity and Compliance in Graduate Education. In: IMPLEMENTING A COMPREHENSIVE RESEARCH COMPLIANCE PROGRAM: A HANDBOOK FOR RESEARCH OFFICERS. 2016. ISBN: 978-1-68123-131-0; 978-1-68123-132-7	4
	2016	Ives, Bob. (2016). AN INTERNATIONAL RESEARCH TEAM INVESTIGATES ACADEMIC INTEGRITY IN HIGHER EDUCATION. 2692-2692. 10.21125/iceri.2016.1578.	4
	2016	Liguang Zhao. Research on Ideological Education of College Students of Finance and Economics under the Perspective of Integrity and Love Culture. 2016. Advances in Social Science, Education and Humanities Research Proceedings of the 2016 3rd International Conference on Education, Language, Art and Inter-cultural Communication (ICELAIC 2016) 10.2991/icelaic-16.2017.4	3
	2016	Click, Amanda B. Adapting to Higher Education in a New Culture: International Students' Perspectives on Research, Writing, and Academic Integrity. (2016). https://doi.org/10.17615/5hf3-c449	7
	2016	Elizabeth, H., Sergio, L., & Vasconcelos, S. (2016). Education in research integrity and governance of science in the United States, Argentina, and Brazil. In Handbook of Academic Integrity (pp. 823-846). Springer Singapore. https://doi.org/10.1007/978-981-287-098-8_66	4
	2017	Xiaofei Wang, Jiawang Kuang. The integrity and collaborative mode and path innovation research of College students' ideological and political education. 2017 2nd International Conference on Education & Education Research (EDUER 2017)	3
	2017	Jingyi Zhao. Research on Accounting Integrity and Professional Ethics Education in China's Social Transformation. 2017. Advances in computer sciences. Proceedings of the 7th International Conference on Education, Management, Information and Mechanical Engineering (EMIM 2017). 10.2991/emim-17.2017.185	3
	2017	Wang Chao, Wang Junzheng. Research on Integrity Education of Graduates' Employment in Agricultural Colleges and Universities. 2017. Advances in Computer Science Research, volume 82. 7th International Conference on Social Network, Communication and Education (SNCE2017) 10.2991/snce-17.2017.27	3
	2017	K. Leftheriotis, A. Triantafyllidis, E. Varouhas, G. Vranopoulos, M. Tsoli (2017) MITIGATING ACADEMIC DISHONESTY IN HIGHER EDUCATION: ACADEMIC INTEGRITY INTEGRATION METHODOLOGY (AIIM) FOR RESEARCH PAPERS, INTED2017 Proceedings, pp. 8204-8212.	4
	2017	Li Zhang, Long Yin, Hongyan Xie, Li Zhao. Research on the Five in One Integrity Practical Teaching Model Based on the Cultivation of College Students' Creative Ability. 2017. 10.2991/seiem-17.2018.33	3
	2018	Blowers, E. J. (2018). An Investigation of Professional Integrity in Pre-registration Nurse Education: A Modified Grounded Theory Research Study. Nurse Education Today 68: 40-44.	3
	2018	Eaton, S.E., Edino, R.I. Strengthening the research agenda of educational integrity in Canada: a review of the research literature and call to action . Int J Educ Integr 14, 5 (2018). https://doi.org/10.1007/s40979-018-0028-7	3
	2018	Saxena, A. (2018). Fracture control and structural integrity (FraCSI) education and research. Strength, Fracture and Complexity 11(2-3): 93-105.	3
	2018	James, T.S. 2018. The higher education impact agenda, scientific realism and policy change: the case of electoral integrity in Britain. Br Polit 13, 312–331	3
	2018	M. -H. Yang, J. Liu, B. -G. Cai and T. Wen, "Research on Integrity Monitoring Performance Test Method of GNSS-Based Train Positioning Units," 2018 International Conference on Control, Automation and Information Sciences (ICCAIS), Hangzhou, China, 2018, pp. 445-450, doi: 10.1109/ICCAIS.2018.8570500.	3
	2019	Olesen, A. P., et al. (2019). Whistle blowing and research integrity: Potential remedy for research misconduct in Malaysian institutions of higher education. Accountability in Research 26(1): 17-32.	2
	2019	Hu, G., et al. (2019). Retraction and Research Integrity Education in China. Science and Engineering Ethics 25(1): 325-326.	1
	2019	Tripathi, M. (2019). Integrity in education and research. DESIDOC Journal of Library and Information Technology 39(2): 57-59.	2
	2019	Bowden, J.A., Green, P.J. (2019). Establishing integrity in doctoral research training. In: Playing the PhD Game with Integrity. Understanding Teaching-Learning Practice. Springer, Singapore. https://doi.org/10.1007/978-981-13-6990-2_10	4
	2019	Bowden, J.A., Green, P.J. (2019). Playing the PhD Game with Integrity Connecting Research, Professional Practice and Educational Context. Part of book series: Understanding Teaching-Learning Practice. Springer, Singapore. https://doi.org/10.1007/978-981-13-6990-2_10	4
	2019	Barbosa, Quésia Ferreira; Rodrigues, Camila Serra and Novaes, Maria Rita Carvalho Garbi. Scientific integrity in the education of health professionals. 2019-03 | Revista Bioética 27 (1) , pp.120-126	2
	2020	El-Moamly A.A.-R. The rise of responsible conduct of research education: If it is difficult to teach old dogs new tricks, should we teach the young? 2020. ISBN: ISBN: 978-1-53618-007-7	4
	2020	Katsarov, Johannes; Van Den Hoven, Mariette; Krom, Andre; Andorno, Roberto. 2020. Education for a Responsible Conduct of Research - A Meta-Analytical Review. Open Science Framework. http://dx.doi.org/10.17605/OSF.IO/W9J3U","http://dx.doi.org/10.17605/OSF.IO/W9J3U	6
	2020	Edward F. Melcer, James Ryan, Nick Junius, Max Kreminski, Dietrich Squinkifer, Brent Hill, and Noah Wardrip-Fruin. 2020. Teaching Responsible Conduct of Research Through an Interactive Storytelling Game. In Extended Abstracts of the 2020 CHI Conference on Human Factors in Computing Systems (CHI EA '20). Association for Computing Machinery, New York, NY, USA, 1–10. https://doi.org/10.1145/3334480.…	8
	2020	Chachaima-Mar, Jorge, & Pérez-Castilla, Jesús. (2020). Online courses to train in scientific integrity: an experience from Peru. Research in medical education , 9 (35), 111-112. Epub December 02, 2020. https://doi.org/10.22201/facmed.20075057e.2020.35.20240	4
	2020	Knysh, O., et al. (2020). STRATEGIES IN PLANNING RESEARCH INTEGRITY TRAINING (EVIDENCE OF UKRAINE). Independent Journal of Management & Production 11(8): 556-570.	2
	2021	Academic Integrity among University Journalism Students: An Action Research Project to Study the Impact of Online Educational Modules on Student Cheating. 2021. Keller, Jennifer Margaret (Author)Henriksen, Danah (Thesis advisor)Silcock, Bill (Committee member)VanderStaay, Steven (Committee member)Arizona State University (Publisher).	3
	2021	Winker M. What Can COVID Teach Us about Research Integrity? Natl Med J India. 2021 Mar-Apr;34(2):65-67. doi: 10.4103/0970-258X.326760. PMID: 34599113.	2
	2021	Maria Vivas-Romero. (2021, March 30). Research Ethics and Integrity Teaching Material. Zenodo. https://doi.org/10.5281/zenodo.4647143	6
	2021	del Carpio Toia, AM ; Villalba-Condori, K .; Díaz-Vélez, C. Teaching Experience on the Impacts of COVID-19: Opportunities to Update the Teaching and Learning Process of Bioethics and Scientific Integrity in Human Medicine in Peru. 2021 International Congress on Educational and Technology in Sciences, CISETC 2021 ; 3037:136-145, 2021.	2
	2022	Chiropractic Educators Research Forum. Academic Integrity for All: Building Better Professionals: Chiropractic Educators Research Forum (CERF), June 25, 2022. J Chiropr Educ. 2022 Oct 1;36(2):199-200.	3
	2022	Rantasaari, J. (2022). Multi-Stakeholder Research Data Management Training as a Tool to Improve the Quality, Integrity, Reliability and Reproducibility of Research. LIBER Quarterly: The Journal of the Association of European Research Libraries, 32(1), 1–54.	3
	2022	Shykhnenko K, Sbruieva A. The code of conduct for research integrity, governance, and ethics in education in the USA, Europe, and Ukraine: Comparative analysis. European J Ed Res. 2022;11(4):2195-2207.	2
	2022	Tomić V, Buljan I, Marušić A; VIRT2UE project consortium. Development of consensus on essential virtues for ethics and research integrity training using a modified Delphi approach. Account Res. 2022 Sep 28:1-24.	2
	2022	Fenneke Blom, Susan Maria Johanna Berentsen, and Rob van der Sande. 2022. How to set the agenda for training in responsible conduct of research using the target audience as a narrative guide. FACETS. 7(): 1258-1275. https://doi.org/10.1139/facets-2021-0048	2
	2022	Labib, K., et al. (2022). Education and training policies for research integrity: Insights from a focus group study. Science and Public Policy 49(2): 246-266.	2
	2023	Rie NISHIMURA, et al, Proactive Learning Program on Research Integrity in Clinical Research Training, Rinsho yakuri/Japanese Journal of Clinical Pharmacology and Therapeutics, 2023, Volume 54, Issue 2, Pages 55-62,	4
	2023	Cacciuttolo, C.; Vásquez, Y.; Cano, D.; Valenzuela, F. Research Thesis for Undergraduate Engineering Programs in the Digitalization Era: Learning Strategies and Responsible Research Conduct Road to a University Education 4.0 Paradigm. Sustainability 2023, 15, 11206. https://doi.org/10.3390/su151411206	2
	2023	MERCADO, Luis Paulo Leopoldo e REGO, Ana Paula Monteiro. Training of researchers on Integrity in Research: spaces and subsidies related to ethical care in educational research. Práxis Educativa [online]. 2023, vol.18, e21369.	4
	2023	Sardanelli F, Colarieti A. Open issues for education in radiological research: data integrity, study reproducibility, peer-review, levels of evidence, and cross-fertilization with data scientists. Radiol Med. 2023 Feb;128(2):133-135.	2
	2023	Labib, K., Evans, N., Pizzolato, D. et al. Co-creating Research Integrity Education Guidelines for Research Institutions. Sci Eng Ethics 29, 28 (2023). https://doi.org/10.1007/s11948-023-00444-2	2

## Sheet: Page 4-backward-snowballing
	6 sources
	Year	Source
	2019	Fanelli, D. (2019), MLE on Research Integrity – Training & Education – Thematic Report No 4.
	2017	Pennock R, and O’Rourke M. 2017. Developing a scientific virtue-based approach to science ethics training. Science and Engineering Ethics, 23: 243–262. PMID
	2017	Todd EM, Watts LL, Mulhearn TJ, Torrence BS, Turner MR, Connelly S, Mumford MD. A Meta-analytic Comparison of Face-to-Face and Online Delivery in Ethics Instruction: The Case for a Hybrid Approach. Sci Eng Ethics. 2017 Dec;23(6):1719-1754. doi: 10.1007/s11948-017-9869-3.
	2017	Watts, L. L., Medeiros, K. E., Mulhearn, T. J., Steele, L. M., Connelly, S., & Mumford, M. D. (2017). Are ethics training programs improving? A meta-analytic review of past and present ethics instruction in the sciences. Ethics & Behavior, 27(5), 351–384. https://doi.org/10.1080/10508422.2016.1182025.
	2016	Marušic, A., Wager, E., Utrobicic, A., Rothstein, H. R., & Sambunjak, D. (2016). Interventions to prevent misconduct and promote integrity in research and publication. Cochrane Database of Systematic Reviews, 4(4), MR000038. https://doi.org/10.1002/14651858.MR000038.pub2
	2010	Antes, A. L., Wang, X., Mumford, M., Brown, P., Connelly, S., & Devenport, L. D. (2010). Evaluating the effects that existing instruction on responsible conduct of research has on ethical decision making. Academic Medicine, 85(3), 519–526.

## Sheet: Page 5-eligible sources
		86 sources
		Year	Source
		2023	van den Hoven M, Lindemann T, Zollitsch L, Prieß-Buchheit J. A Taxonomy for Research Intergrity Training: Design, Conduct, and Improvements in Research Integrity Courses. Sci Eng Ethics. 2023 Apr 25;29(3):14. doi: 10.1007/s11948-022-00425-x.
		2023	Rasmussen LM. Why and how to incorporate issues of race/ethnicity and gender in research integrity education. Account Res. 2023 Jul 31:1-24. doi: 10.1080/08989621.2023.2239145.
		2023	Andrea Saltelli. Teaching scientific research integrity: A case study, Innovations in Education and Teaching International, DOI: 10.1080/14703297.2023.2237949
		2023	Chen KC, Hester LL. A dramatized method for teaching undergraduate students responsible research conduct. Account Res. 2023 Apr;30(3):176-198. doi: 10.1080/08989621.2021.1981871. Epub 2021 Sep 24. PMID: 34559573.
		2023	Evans, N., Schmolmueller, A., Stolper, M., Inguaggiato, G., Hooghiemstra, A., Tokalic, R., Pizzolato, D., Foeger, N., Marušić, A., van Hoof, M., Lanzerath, D., Molewijk, B., Dierickx, K., & Widdershoven on, G. (2023). VIRT2UE: A European train-the-trainer programme for teaching research integrity. Research Ethics, 0(0). https://doi.org/10.1177/17470161231161267
		2023	Shivatej Dubbaka (2023) Incorporating implicit bias into research integrity education: Response to ‘Why and how to incorporate issues of race/ethnicity and gender in research integrity education’, Accountability in Research, DOI: 10.1080/08989621.2023.2247974
		2022	Kalichman MW, Devereaux ML, Plemmons DK. A Course for Teaching and Learning About the Responsible Conduct of Research. J Empir Res Hum Res Ethics. 2022 Jul;17(3):284-291. doi: 10.1177/15562646211047163. Epub 2021 Oct 14. PMID: 34647507; PMCID: PMC9008073.
		2022	ten Cate, O. (2022). The Ethics of Health Professions Education Research: Protecting the Integrity of Science, Research Subjects, and Authorship. Academic Medicine 97(1): 13-17.
		2022	Goddiksen, M. P. and M. Gjerris (2022). Teaching phronesis in a research integrity course. Facets 7: 139-152.
		2022	J. Goldberg, Training the Responsible Conduct of Research and Design, in IEEE Pulse, vol. 13, no. 3, pp. 30-32, May-June 2022, doi: 10.1109/MPULS.2022.3175380.
		2022	Katsarov, J., et al. (2022). Effective Strategies for Research Integrity Training-a Meta-analysis. Educational Psychology Review 34(2): 935-955.
		2022	André Krom & Mariëtte van den Hoven (2022) A Quality Checklist for Responsible Conduct of Research (RCR) Education: A proposal to complement the Predictive Modeling Tool, Accountability in Research, 29:1, 26-44, DOI: 10.1080/08989621.2021.1887736
		2022	Chua JYL, Lee CSL, Yeo KP, Ali Y, Lim CL. Perception and reaction of Nanyang Technological University (NTU) researchers to different forms of research integrity education modality. BMC Med Ethics. 2022 Aug 24;23(1):85.
		2022	Martinez-Campos M. Ten tips for teaching research integrity to early career students: A perspective over 20 years. Front Res Metr Anal. 2022 Aug 26;7:989668. doi: 10.3389/frma.2022.989668. PMID: 36091969; PMCID: PMC9459155.
		2021	Abdi, S., Fieuws, S., Nemery, B. et al. Do we achieve anything by teaching research integrity to starting PhD students?. Humanit Soc Sci Commun 8, 232 (2021). https://doi.org/10.1057/s41599-021-00908-5
		2021	Pizzolato, D. and K. Dierickx (2021). Stakeholders' perspectives on research integrity training practices: a qualitative study. BMC Medical Ethics 22(1).
		2021	Koterwas, A., et al. (2021). Dialogical teaching of research integrity: an overview of selected methods. Facets 6: 2138-2154.
		2021	Abdi, S., Pizzolato, D., Nemery, B. et al. Educating PhD Students in Research Integrity in Europe. Sci Eng Ethics 27, 5 (2021). https://doi.org/10.1007/s11948-021-00290-0
		2021	Chau DM, Chai LC, Cheema MS, Veerakumarasivam A. Mainstreaming responsible conduct of research education in Malaysia. Forensic Sci Res. 2021 Nov 5;6(4):338-340. doi: 10.1080/20961790.2021.1987619. PMID: 35111352; PMCID: PMC8803119.
		2021	Bommier, C., et al. (2021). 4JIS – The “bottom-up” teachings in research integrity: 4JIS – The “bottom-up” teachings in research integrity. Ethics, Medicine and Public Health 16, 1-4
		2021	Diaz-Martinez LA, Hernandez AA, D'Arcy CE, Corral S, Bhatt JM, Esparza D, Rosenberg M, Olimpo JT. Current Approaches for Integrating Responsible and Ethical Conduct of Research (RECR) Education into Course-based Undergraduate Research Experiences: A National Assessment. CBE Life Sci Educ. 2021 Sep;20(3):ar38. doi: 10.1187/cbe.20-08-0179. PMID: 34241537; PMCID: PMC8715818.
		2021	Sarauw, L. L. (2021). The Reversed Causalities of Doctoral Training on Research Integrity: A Case Study from a Medical Faculty in Denmark. Journal of Academic Ethics 19(1): 71-93.
		2020	Pizzolato, D., et al. (2020). Collecting and characterizing existing and freely accessible research integrity educational resources. Accountability in Research 27(4): 195-211.
		2020	Edward F. Melcer, Katelyn M. Grasse, James Ryan, Nick Junius, Max Kreminski, Dietrich Squinkifer, Brent Hill, and Noah Wardrip-Fruin. 2020. Getting Academical: A Choice-Based Interactive Storytelling Game for Teaching Responsible Conduct of Research. In Proceedings of the 15th International Conference on the Foundations of Digital Games (FDG '20). Association for Computing Machinery, New York, NY…
		2020	Chau, D. (2020). Make research-integrity education fun and relevant. Nature 587(7832): 9-9.
		2019	Sarauw, L. L., et al. (2019). Researcher development through doctoral training in research integrity. International Journal for Academic Development 24(2): 178-191.
		2019	Simon C, Beerman RW, Ariansen JL, Kessler D, Sanchez AM, King K, Sarzotti-Kelsoe M, Samsa G, Bradley A, Torres L, Califf R, Swamy GK. Implementation of a responsible conduct of research education program at Duke University School of Medicine. Account Res. 2019 Jul;26(5):288-310. doi: 10.1080/08989621.2019.1621755. Epub 2019 Jun 2. PMID: 31155934.
		2019	Koual, M. (2019). Training PhD students in ethics and research integrity in France in 2018. Medecine/Sciences 35(6-7): 558-561.
		2019	Diaz-Martinez LA, Fisher GR, Esparza D, Bhatt JM, D'Arcy CE, Apodaca J, Brownell S, Corwin L, Davis WB, Floyd KW, Killion PJ, Madden J, Marsteller P, Mayfield-Meyer T, McDonald KK, Rosenberg M, Yarborough MA, Olimpo JT. Recommendations for Effective Integration of Ethics and Responsible Conduct of Research (E/RCR) Education into Course-Based Undergraduate Research Experiences: A Meeting Report. C…
		2019	Tessier, C. (2019). Research Ethics and Integrity Training for Doctoral Candidates: face-to-face is better! Ercim News(116): 7-8.
		2019	Fanelli, D. (2019), MLE on Research Integrity – Training & Educa_x0002_tion – Thematic Report No 4.
		2018	Maggio LA, Artino AR Jr, Picho K, Driessen EW. Are You Sure You Want to Do That? Fostering the Responsible Conduct of Medical Education Research. Acad Med. 2018 Apr;93(4):544-549. doi: 10.1097/ACM.0000000000001805. PMID: 28678102.
		2018	Hooper, M., Barbour, V., Walsh, A. et al. Designing integrated research integrity training: authorship, publication, and peer review. Res Integr Peer Rev 3, 2 (2018). https://doi.org/10.1186/s41073-018-0046-2
		2018	Goulart, Bárbara Niegia Garcia de; Levey, Sandra; Rech, Rafaela Soares. The role of ethics and research integrity in the training of health professionals and in the development of human research. 2018. Revista CEFAC. 10.1590/1982-0216201820513518
		2017	Pennock R, and O’Rourke M. 2017. Developing a scientific virtue-based approach to science ethics training. Science and Engineering Ethics, 23: 243–262. PMID
		2017	Todd EM, Watts LL, Mulhearn TJ, Torrence BS, Turner MR, Connelly S, Mumford MD. A Meta-analytic Comparison of Face-to-Face and Online Delivery in Ethics Instruction: The Case for a Hybrid Approach. Sci Eng Ethics. 2017 Dec;23(6):1719-1754. doi: 10.1007/s11948-017-9869-3.
		2017	Watts, L. L., Medeiros, K. E., Mulhearn, T. J., Steele, L. M., Connelly, S., & Mumford, M. D. (2017). Are ethics training programs improving? A meta-analytic review of past and present ethics instruction in the sciences. Ethics & Behavior, 27(5), 351–384. https://doi.org/10.1080/10508422.2016.1182025.
		2016	Marušic, A., Wager, E., Utrobicic, A., Rothstein, H. R., & Sambunjak, D. (2016). Interventions to prevent misconduct and promote integrity in research and publication. Cochrane Database of Systematic Reviews, 4(4), MR000038. https://doi.org/10.1002/14651858.MR000038.pub2
		2017	Mulhearn TJ, Watts LL, Todd EM, Medeiros KE, Connelly S, Mumford MD. Validation and Use of a Predictive Modeling Tool: Employing Scientific Findings to Improve Responsible Conduct of Research Education. Account Res. 2017;24(4):195-210. doi: 10.1080/08989621.2016.1274886. Epub 2016 Dec 22. PMID: 28005407.
		2017	Morris ED. An Appreciation of The Gene: An Intimate History by Siddhartha Mukherjee and a Call for Expanded Training in the Responsible Conduct of Research. Yale J Biol Med. 2017 Dec 19;90(4):661-665. PMID: 29259530; PMCID: PMC5733861.
		2017	Clayton MF, Supiano K, Wilson R, Lassche M, Latendresse G. Using Simulation in Nursing PhD Education: Facilitating Application of Responsible Conduct of Research Principles. J Prof Nurs. 2017 Jan-Feb;33(1):68-73. doi: 10.1016/j.profnurs.2016.05.010. Epub 2016 May 19. PMID: 28131150.
		2017	Logan L. Watts, Tyler J. Mulhearn, Kelsey E. Medeiros, Logan M. Steele, Shane Connelly & Michael D. Mumford (2017) Modeling the Instructional Effectiveness of Responsible Conduct of Research Education: A Meta-Analytic Path-Analysis, Ethics & Behavior, 27:8, 632-650, DOI: 10.1080/10508422.2016.1247354
		2016	El-Shinawi M, Mohamed KO, Fouad YA, Fahmy YM, Asar HA, Khalil MG, Anestidou L, El-Kamary SS, Mohamed MM. Assessing the Awareness of Egyptian Medical Students about Responsible Conduct of Research and Research Ethics: Impact of an Educational Campaign. Account Res. 2016;23(4):199-218. doi: 10.1080/08989621.2015.1127762. PMID: 26647065.
		2016	Anderson MA. Pedagogical Support for Responsible Conduct of Research Training. Hastings Cent Rep. 2016 Jan-Feb;46(1):18-25. doi: 10.1002/hast.533. PMID: 26786037.
		2016	Kalichman M. Responsible Conduct of Research Education (What, Why, and Does It Work?). Acad Med. 2016 Dec;91(12):e10. doi: 10.1097/ACM.0000000000001442. PMID: 27749309; PMCID: PMC5378670.
		2016	Nebeker C, López-Arenas A. Building Research Integrity and Capacity (BRIC): An Educational Initiative to Increase Research Literacy among Community Health Workers and Promotores. J Microbiol Biol Educ. 2016 Mar 1;17(1):41-5. doi: 10.1128/jmbe.v17i1.1020. PMID: 27047588; PMCID: PMC4798813.
		2015	Hendrickson TL. Integrating responsible conduct of research education into undergraduate biochemistry and molecular biology laboratory curricula. Biochem Mol Biol Educ. 2015 Mar-Apr;43(2):68-75. doi: 10.1002/bmb.20857. Epub 2015 Feb 25. PMID: 25727192.
		2015	Kalichman MW, Plemmons DK. Research Agenda: The Effects of Responsible-Conduct-of-Research Training on Attitudes. J Empir Res Hum Res Ethics. 2015 Dec;10(5):457-9. doi: 10.1177/1556264615575514. Epub 2015 Mar 9. PMID: 25752981; PMCID: PMC5207776.
		2015	Bell, E. (2015). A Room with a View of Integrity and Professionalism: Personal Reflections on Teaching Responsible Conduct of Research in the Neurosciences. Science and Engineering Ethics 21(2): 461-469.
		2014	Schmidt KL, Yasko L, Green M, Alexander J, Ryan C. Evolution of an innovative approach to the delivery of in-person training in the responsible conduct of research. Clin Transl Sci. 2014 Dec;7(6):512-5. doi: 10.1111/cts.12169. Epub 2014 May 20. PMID: 24842250; PMCID: PMC4239208.
		2014	Kalichman M. Rescuing responsible conduct of research (RCR) education. Account Res. 2014;21(1):68-83. doi: 10.1080/08989621.2013.822271. PMID: 24073608; PMCID: PMC5198712.
		2014	Thompson, C.J. Responsible Conduct of Research Assessment of Doctor of Education Candidates, Graduate Faculty, and Curriculum Considerations. Innov High Educ 39, 349–360 (2014). https://doi.org/10.1007/s10755-014-9289-0
		2013	Buhler, Amy & Johnson, Margeaux & Leonard, Michelle & Royster, Melody. (2013). Using Gaming Technology to Teach Responsible Conduct of Research. 23.1316.1-23.1316.13. 10.18260/1-2--22701.
		2013	Sieber JE. The paradox of teaching responsible conduct of research. J Empir Res Hum Res Ethics. 2013 Apr;8(2):93-4. doi: 10.1525/jer.2013.8.2.93. PMID: 23651932.
		2013	Steneck, N. H. (2013). Global Research Integrity Training. Science 340(6132): 552-553.
		2013	Plemmons, D. K., & Kalichman, M. W. (2013). Reported goals of instructors of responsible conduct of research for teaching of skills. Journal of Empirical Research in Human Research Ethics, 8(2), 95–103.
		2012	E. E. Toth, Educating Graduate Students for the Responsible Conduct of Research [Nano Safety and Education], in IEEE Nanotechnology Magazine, vol. 6, no. 3, pp. 28-31, Sept. 2012, doi: 10.1109/MNANO.2012.2204783.
		2012	Bowater L, Wilkinson M. Twelve tips to teaching (legal and ethical aspects of) research ethics/responsible conduct of research. Med Teach. 2012;34(2):108-15. doi: 10.3109/0142159X.2011.588738. PMID: 22288988.
		2011	Seiler SN, Brummel BJ, Anderson KL, Kim KJ, Wee S, Gunsalus CK, Loui MC. Outcomes assessment of role-play scenarios for teaching responsible conduct of research. Account Res. 2011 Jul-Aug;18(4):217-46. doi: 10.1080/08989621.2011.584760. PMID: 21707415.
		2011	Kalichman MW. Overview: underserved areas of education in the responsible conduct of research: authorship. Sci Eng Ethics. 2011 Jun;17(2):335-9. doi: 10.1007/s11948-011-9281-3. Epub 2011 May 26. PMID: 21611821; PMCID: PMC3428198.
		2011	Iseda T. How to teach research integrity without the notion: Attempts in Japan. Promoting Research Integrity in a Global Environment, 2011, World Scientific Publishing Co.
		2011	Kalichman M. Why, what, and how we should be teaching about research integrity. Promoting Research Integrity in a Global Environment, 2011, World Scientific Publishing Co.
		2011	Steneck N.H.; Kalichman M. Workshop #3 report: International responsible conduct of research education. Promoting Research Integrity in a Global Environment, 2011, World Scientific Publishing Co.
		2011	Costa MJ. A role for student centered education in promoting academic and scientific integrity. Biochem Mol Biol Educ. 2011 Jul;39(4):316-7.
		2010	Olson LE. Developing a framework for assessing responsible conduct of research education programs. Sci Eng Ethics. 2010 Mar;16(1):185-200. doi: 10.1007/s11948-010-9196-4. Epub 2010 Feb 13. PMID: 20155404.
		2010	Jones NL, Peiffer AM, Lambros A, et al Problem-based learning for professionalism and scientific integrity training of biomedical graduate students: process evaluationJournal of Medical Ethics 2010;36:620-626.
		2010	Brummel BJ, Gunsalus CK, Anderson KL, Loui MC. Development of role-play scenarios for teaching responsible conduct of research. Sci Eng Ethics. 2010 Sep;16(3):573-89. doi: 10.1007/s11948-010-9221-7. Epub 2010 Jul 1. PMID: 20593245.
		2010	Wester, K., et al. (2010). Psychological climate, stress, and research integrity among research counselor educators: A preliminary study. Counselor Education and Supervision 50(1): 39-55.
		2010	Antes, A. L., Wang, X., Mumford, M., Brown, P., Connelly, S., & Devenport, L. D. (2010). Evaluating the effects that existing instruction on responsible conduct of research has on ethical decision making. Academic Medicine, 85(3), 519–526.
		2010	Jones NL, et al. Developing a problem-based learning (PBL) curriculum for professionalism and scientific integrity training for biomedical graduate students. J Med Ethics. 2010 Oct;36(10):614-9.
		2009	Dubois, J. M., & Dueker, J. M. (2009). Teaching and assessing the responsible conduct of research: A delphi consensus panel report. The Journal of Research Administration, 40(1), 49–70
		2008	McGee R, Almquist J, Keller JL, Jacobsen SJ. Teaching and learning responsible research conduct: influences of prior experiences on acceptance of new ideas. Account Res. 2008 Jan-Mar;15(1):30-62. doi: 10.1080/08989620701783758.
		2007	Wester, K. L. (2007). Teaching research integrity in the field of counseling. Counselor Education and Supervision 46(3): 199-211.
		2007	Braunschweiger P, Goodman KW. The CITI program: an international online resource for education in human subjects protection and the responsible conduct of research. Acad Med. 2007 Sep;82(9):861-4. doi: 10.1097/ACM.0b013e31812f7770.
		2007	DeBruin DA, Scholder SL, Kahn J, Mastroianni AC, Marshall MF, Lantos J, Sugarman J. Educational approaches to the responsible conduct of clinical research: an exploratory study. Acad Med. 2007 Jan;82(1):32-9. doi: 10.1097/01.ACM.0000250032.13438.bc.
		2007	Anderson MS, Horn AS, Risbey KR, Ronning EA, De Vries R, Martinson BC. What do mentoring and training in the responsible conduct of research have to do with scientists' misbehavior? Findings from a National Survey of NIH-funded scientists. Acad Med. 2007 Sep;82(9):853-60. doi: 10.1097/ACM.0b013e31812f764c.
		2007	Kalichman MW. Responding to challenges in educating for the responsible conduct of research. Acad Med. 2007 Sep;82(9):870-5. doi: 10.1097/ACM.0b013e31812f77fe.
		2006	Plemmons DK, Brody SA, Kalichman MW. Student perceptions of the effectiveness of education in the responsible conduct of research. Sci Eng Ethics. 2006 Jul;12(3):571-82. doi: 10.1007/s11948-006-0055-2.
		2006	Anestidou, L. (2006), Undergraduate Teaching in Research Integrity. The FASEB Journal, 20: A18-A18. https://doi.org/10.1096/fasebj.20.4.A18
		2005	Resnik DB. Using electronic discussion boards to teach responsible conduct of research. Sci Eng Ethics. 2005 Oct;11(4):617-30. doi: 10.1007/s11948-005-0029-9.
		2005	Turrens, J. F. (2005). Teaching research integrity and bioethics to science undergraduates. Cell Biology Education 4(WINTER): 330-334.
		2000	Sponholz, G. (2000). Teaching scientific integrity and research ethics. Forensic Science International 113(1-3): 511-514.
		1998	Kalichman, M., Brown, S. Effects of training in the responsible conduct of research: A survey of graduate students in experimental sciences. SCI ENG ETHICS 4, 487–498 (1998). https://doi.org/10.1007/s11948-998-0041-y
		1998	Mastroianni AC, Kahn JP. The importance of expanding current training in the responsible conduct of research. Acad Med. 1998 Dec;73(12):1249-54. doi: 10.1097/00001888-199812000-00013.
		1993	Sachs, G. A. and M. Siegler (1993). Teaching scientific integrity and the responsible conduct of research. Academic Medicine 68(12): 871-875.
		1993	Macrina FL, Munro CL. Graduate teaching in principles of scientific integrity. Acad Med. 1993 Dec;68(12):879-86.

## Sheet: Page 6-stages
					RI teaching Can improve												RI teaching Cannot improve
					Claims teaching can improve				Evidence for claim				primary (P) or secondary (S) evidence				Claims teaching cannot improve				Evidence for claim				primary (P) or secondary (S) evidence
		Year	Source	One or more stages are addressed	Awareness	Reasoning	Motivation	Action	Awareness	Reasoning	Motivation	Action	Awareness	Reasoning	Motivation	Action	Awareness	Reasoning	Motivation	Action	Awareness	Reasoning	Motivation	Action	Awareness	Reasoning	Motivation	Action	Relevant notes / extracts	Page(s) relevant to stage
		2023	van den Hoven M, Lindemann T, Zollitsch L, Prieß-Buchheit J. A Taxonomy for Research Intergrity Training: Design, Conduct, and Improvements in Research Integrity Courses. Sci Eng Ethics. 2023 Apr 25;29(3):14. doi: 10.1007/s11948-022-00425-x.	1	1	1			1	1			S	S															References the results of the P2I program. One of the references is not published yet and labelled as 'forthcoming'... extract "Path2Integrity’s results show that the programme’s learning activities can increase research integrity knowledge and research integrity reasoning and lead students to conduct a dialogue on the rejection or acceptance of norms in research integrity (Hermeking & Prieß-Buch…	10, 11, 13, 14
		2023	Rasmussen LM. Why and how to incorporate issues of race/ethnicity and gender in research integrity education. Account Res. 2023 Jul 31:1-24. doi: 10.1080/08989621.2023.2239145.	.	.
		2023	Andrea Saltelli. Teaching scientific research integrity: A case study, Innovations in Education and Teaching International, DOI: 10.1080/14703297.2023.2237949	.	.
		2023	Chen KC, Hester LL. A dramatized method for teaching undergraduate students responsible research conduct. Account Res. 2023 Apr;30(3):176-198. doi: 10.1080/08989621.2021.1981871. Epub 2021 Sep 24. PMID: 34559573.	1	1				1				P																Uses the term knowledge throughout	184, 185, 186, 187, 188, 189, 190, 191, 193
		2023	Evans, N., Schmolmueller, A., Stolper, M., Inguaggiato, G., Hooghiemstra, A., Tokalic, R., Pizzolato, D., Foeger, N., Marušić, A., van Hoof, M., Lanzerath, D., Molewijk, B., Dierickx, K., & Widdershoven on, G. (2023). VIRT2UE: A European train-the-trainer programme for teaching research integrity. Research Ethics, 0(0). https://doi.org/10.1177/17470161231161267	1	1				1				S																Uses the term knowledge and not awareness on page 7 when referencing Todd et al, 2017. Article also claims RI teaching can increase critical thinking and references Todd et al 2017.	7
		2023	Shivatej Dubbaka (2023) Incorporating implicit bias into research integrity education: Response to ‘Why and how to incorporate issues of race/ethnicity and gender in research integrity education’, Accountability in Research, DOI: 10.1080/08989621.2023.2247974	.	.
		2022	Kalichman MW, Devereaux ML, Plemmons DK. A Course for Teaching and Learning About the Responsible Conduct of Research. J Empir Res Hum Res Ethics. 2022 Jul;17(3):284-291. doi: 10.1177/15562646211047163. Epub 2021 Oct 14. PMID: 34647507; PMCID: PMC9008073.	1	1				1				P																The article also shows evidence that their course results in participants speaking in conversation to others outside of the class about ethical issues. We have not included this as improving motivation or behaviour / action albeit recognise it is linked somewhat. Extract: "Finally, one limited measure of the extent to which the course is having an impact on these students is whether they find the…	See page 8 and Table 2 page 15
		2022	ten Cate, O. (2022). The Ethics of Health Professions Education Research: Protecting the Integrity of Science, Research Subjects, and Authorship. Academic Medicine 97(1): 13-17.	.	.
		2022	Goddiksen, M. P. and M. Gjerris (2022). Teaching phronesis in a research integrity course. Facets 7: 139-152.	1	1		1																						For awareness and motivation "A short course can develop in participants a valuable awareness of ethical aspects of research practice, a vocabulary in which to talk about these aspects, and familiarity with navigating grey areas through a first training set of cases, preferably from the entire spectrum presented in Fig. 1. Importantly, such a course can also provide motivation to seek to create a…	148, 150
		2022	J. Goldberg, Training the Responsible Conduct of Research and Design, in IEEE Pulse, vol. 13, no. 3, pp. 30-32, May-June 2022, doi: 10.1109/MPULS.2022.3175380.	.	.
		2022	Katsarov, J., et al. (2022). Effective Strategies for Research Integrity Training-a Meta-analysis. Educational Psychology Review 34(2): 935-955.	1	1	1	1	1	1	1	1	1	S	S	S	S														946, 947, 948, 949, 950
		2022	André Krom & Mariëtte van den Hoven (2022) A Quality Checklist for Responsible Conduct of Research (RCR) Education: A proposal to complement the Predictive Modeling Tool, Accountability in Research, 29:1, 26-44, DOI: 10.1080/08989621.2021.1887736	.	.																								The link to the tool itself found on website is not active	29
		2022	Chua JYL, Lee CSL, Yeo KP, Ali Y, Lim CL. Perception and reaction of Nanyang Technological University (NTU) researchers to different forms of research integrity education modality. BMC Med Ethics. 2022 Aug 24;23(1):85.	1	.			1				1				S													Claims caution should be applied when discusssing the positive effect on behaviour observed by some studies: "While some meta-analytic studies [8–10] demonstrated that RI training had small to moderate impact on individual behaviour, these results should be interpreted with caution because their external validity is limited by the lack of systematic and rigorous evaluation of ethics instruction […	2
		2022	Martinez-Campos M. Ten tips for teaching research integrity to early career students: A perspective over 20 years. Front Res Metr Anal. 2022 Aug 26;7:989668. doi: 10.3389/frma.2022.989668. PMID: 36091969; PMCID: PMC9459155.	1	1																								Gives an opinion based on feedback but this is not evidence based: "That may be so, and we cannot prove our course’s effectiveness regarding a change of practice, neither. But the feedback received shows the course is arguably effective in achieving its declared aim: to raise awareness of research integrity among early career researchers, to make them reflect about issues that they normally would…
		2021	Abdi, S., Fieuws, S., Nemery, B. et al. Do we achieve anything by teaching research integrity to starting PhD students?. Humanit Soc Sci Commun 8, 232 (2021). https://doi.org/10.1057/s41599-021-00908-5	1	1			1	1			1	P			P													Important to note that the improvement in awareness was not maintained at a 3 month follow up testing (the positive impact of the course for these was observed in the post-test).	2, 4, 5
		2021	Pizzolato, D. and K. Dierickx (2021). Stakeholders' perspectives on research integrity training practices: a qualitative study. BMC Medical Ethics 22(1).	.	.																								There is a comment in the an abstract on awareness, but it is not making a specific claim RI teaching cannot improve awareness but states: "it is argued that current training practices are not always able to increase RI-related awareness within the scientifc community"
		2021	Koterwas, A., et al. (2021). Dialogical teaching of research integrity: an overview of selected methods. Facets 6: 2138-2154.	.	.
		2021	Abdi, S., Pizzolato, D., Nemery, B. et al. Educating PhD Students in Research Integrity in Europe. Sci Eng Ethics 27, 5 (2021). https://doi.org/10.1007/s11948-021-00290-0	.	.
		2021	Chau DM, Chai LC, Cheema MS, Veerakumarasivam A. Mainstreaming responsible conduct of research education in Malaysia. Forensic Sci Res. 2021 Nov 5;6(4):338-340. doi: 10.1080/20961790.2021.1987619. PMID: 35111352; PMCID: PMC8803119.	1	1																								"The module also educates RCR trainers, increasing capacity to expand awareness and skill in RCR instruction in Malaysia"	338
		2021	Bommier, C., et al. (2021). 4JIS – The “bottom-up” teachings in research integrity: 4JIS – The “bottom-up” teachings in research integrity. Ethics, Medicine and Public Health 16, 1-4	.	.
		2021	Diaz-Martinez LA, Hernandez AA, D'Arcy CE, Corral S, Bhatt JM, Esparza D, Rosenberg M, Olimpo JT. Current Approaches for Integrating Responsible and Ethical Conduct of Research (RECR) Education into Course-based Undergraduate Research Experiences: A National Assessment. CBE Life Sci Educ. 2021 Sep;20(3):ar38. doi: 10.1187/cbe.20-08-0179. PMID: 34241537; PMCID: PMC8715818.	.	.																								Article does claim that RI teaching provides new knowledge and skill but does not make a direct claim can improve / cannot improve them: "Thus, while the “just-in-time teaching” strategies (Marrs and Novak, 2004) described by participants in this study are arguably valuable in providing new RECR knowledge and skills to students at the moments when they need them, we strongly advocate for the inte…	10
		2021	Sarauw, L. L. (2021). The Reversed Causalities of Doctoral Training on Research Integrity: A Case Study from a Medical Faculty in Denmark. Journal of Academic Ethics 19(1): 71-93.	1	1				1				P						1	1			1	1			P	P	Article claims: "A key fnding under this theme was that, after the course, the PhD fellows did not perceive themselves as being capable of acting as agents of change in their research environments" and here we have included this as motivation and behaviour. This lack of motivation and behaviour change is due to the research enviornment, culture, containing many incentives and heirarcharal systems…	83, 85, 86, 88, 89, 90, 91
		2020	Pizzolato, D., et al. (2020). "Collecting and characterizing existing and freely accessible research integrity educational resources." Accountability in Research 27(4): 195-211.	1	1																								"Having RI educational resources easily accessible to everyone will help researchers deal with daily RI-related issues and look for the right tool at the right time"	Conclusion, page 208-209
		2020	Edward F. Melcer, Katelyn M. Grasse, James Ryan, Nick Junius, Max Kreminski, Dietrich Squinkifer, Brent Hill, and Noah Wardrip-Fruin. 2020. Getting Academical: A Choice-Based Interactive Storytelling Game for Teaching Responsible Conduct of Research. In Proceedings of the 15th International Conference on the Foundations of Digital Games (FDG '20). Association for Computing Machinery, New York, NY…	1	1	1			1	1			P	P				1				1				S			"Overall, these results are very encouraging considering that various other (non role-playing) educational methods that have been shown to improve knowledge of RCR concepts often report either comparatively weak benefits, no effect, or even harm to moral reasoning skills [1, 11, 46, 58]. Conversely, Academical appears to have a significant impact on improving both players’ knowledge of RCR concep…	Throughout article
		2020	Chau, D. (2020). Make research-integrity education fun and relevant. Nature 587(7832): 9-9.	.	.
		2019	Sarauw, L. L., et al. (2019). Researcher development through doctoral training in research integrity. International Journal for Academic Development 24(2): 178-191.	.	.
		2019	Simon C, Beerman RW, Ariansen JL, Kessler D, Sanchez AM, King K, Sarzotti-Kelsoe M, Samsa G, Bradley A, Torres L, Califf R, Swamy GK. Implementation of a responsible conduct of research education program at Duke University School of Medicine. Account Res. 2019 Jul;26(5):288-310. doi: 10.1080/08989621.2019.1621755. Epub 2019 Jun 2. PMID: 31155934.	1	1				1				P & S																Awareness / knowledge extract "On the one hand, studies associate a range of positive outcomes with RCR education, including increased awareness, knowledge, and understanding of ethical issues and how to approach them (Torrence et al. 2017)."...............Authors also claim from the survey response that an understanding of research integrity and RCR has improved "Survey responses were generally …	299, 301
		2019	Koual, M. (2019). Training PhD students in ethics and research integrity in France in 2018. Medecine/Sciences 35(6-7): 558-561.	.	.
		2019	Diaz-Martinez LA, Fisher GR, Esparza D, Bhatt JM, D'Arcy CE, Apodaca J, Brownell S, Corwin L, Davis WB, Floyd KW, Killion PJ, Madden J, Marsteller P, Mayfield-Meyer T, McDonald KK, Rosenberg M, Yarborough MA, Olimpo JT. Recommendations for Effective Integration of Ethics and Responsible Conduct of Research (E/RCR) Education into Course-Based Undergraduate Research Experiences: A Meeting Report. C…	1	1				1				S																"stand-alone E/RCR courses demonstrating only modest gains in cognitive and noncognitive student outcomes, including transfer of knowledge and skills (Shachter, 2003; Antes et al., 2009; Gasparich and Wimmers, 2014; Batz et al., 2015; Mabrouk, 2016; Frantz et al., 2017; Keiler et al., 2017; Wahila et al., 2017; Watts et al., 2017)."	2
		2019	Tessier, C. (2019). Research Ethics and Integrity Training for Doctoral Candidates: face-to-face is better! Ercim News(116): 7-8.	1	1			1	1			1	P			P													Article claims: "Most doctoral candidates report that they have become aware of best practices concerning publications and experiments, that they have learnt to consider their work from an ethics point of view, and that they have appreciated being able to raise issues about their own theses"	online resource
		2019	Fanelli, D. (2019), MLE on Research Integrity – Training & Educa_x0002_tion – Thematic Report No 4. accessed Januray 2024.	.	.																								This claim implies behaviour change is unlikely to be improved but specifically in relation to research misconduct: "Therefore, barring the cases in which RM is committed due to genuine ignorance of rules and methodologies, a course on RI is unlikely to have a direct effect on RM per se (Kornfeld, 2012)." Also claims: "Examining real or realistic cases in which questions of research integrity are…	10
		2018	Maggio LA, Artino AR Jr, Picho K, Driessen EW. Are You Sure You Want to Do That? Fostering the Responsible Conduct of Medical Education Research. Acad Med. 2018 Apr;93(4):544-549. doi: 10.1097/ACM.0000000000001805. PMID: 28678102.	.	.
		2018	Hooper, M., Barbour, V., Walsh, A. et al. Designing integrated research integrity training: authorship, publication, and peer review. Res Integr Peer Rev 3, 2 (2018). https://doi.org/10.1186/s41073-018-0046-2	.	.
		2018	Goulart, Bárbara Niegia Garcia de; Levey, Sandra; Rech, Rafaela Soares. The role of ethics and research integrity in the training of health professionals and in the development of human research. 2018. Revista CEFAC. 10.1590/1982-0216201820513518	.	.
		2017	Pennock R, and O’Rourke M. 2017. Developing a scientific virtue-based approach to science ethics training. Science and Engineering Ethics, 23: 243–262. PMID	1	.		1				1				P				1										Motivation: "For example, in our pilot tests of the concept-centered approach, one representative participant had this to say in a post-workshop survey: ‘‘The (SV Toolbox) exercise was much more motivating than traditional RCR. It made me want to be a better scientist immediately.’’" ..... AND..... the authors also claim tradition RCR fails to motivate students but without supportive evidence: "T…	244, 248, 257, 258 260
		2017	Todd EM, Watts LL, Mulhearn TJ, Torrence BS, Turner MR, Connelly S, Mumford MD. A Meta-analytic Comparison of Face-to-Face and Online Delivery in Ethics Instruction: The Case for a Hybrid Approach. Sci Eng Ethics. 2017 Dec;23(6):1719-1754. doi: 10.1007/s11948-017-9869-3.	1	1				1				S																For this study effectiveness was grouped as an improvement in ethical knowledge, skills, or abilities and as such we have included an improvement as a recognition of improved awareness "Therefore, ‘‘effectiveness’’ was defined as any improvement of ethical knowledge, skills, or abilities as judged by a comparison of a pre-training assessment to a post-training assessment or a comparison (i.e. con…
		2017	Watts, L. L., Medeiros, K. E., Mulhearn, T. J., Steele, L. M., Connelly, S., & Mumford, M. D. (2017). Are ethics training programs improving? A meta-analytic review of past and present ethics instruction in the sciences. Ethics & Behavior, 27(5), 351–384. https://doi.org/10.1080/10508422.2016.1182025.	1	1	1			1	1			S	S
		2016	Marušic, A., Wager, E., Utrobicic, A., Rothstein, H. R., & Sambunjak, D. (2016). Interventions to prevent misconduct and promote integrity in research and publication. Cochrane Database of Systematic Reviews, 4(4), MR000038. https://doi.org/10.1002/14651858.MR000038.pub2	1	1	1		1	1	1		1	S	S		S	1	1		1	1	1		1	S	S		S	Behaviour was considered as attitudes, perceptions or the application of new knowledge ("surrogate endpoints"): "Level 3 outcomes refer to behavioural change transferred from the learning environment to the workplace prompted by modifications in attitudes or perceptions, or the application of newly acquired knowledge/skills in practice. We further divided this level into: • 3a – behavioural inten…	2, 4, 15, 16, 17, 18
		2017	Mulhearn TJ, Watts LL, Todd EM, Medeiros KE, Connelly S, Mumford MD. Validation and Use of a Predictive Modeling Tool: Employing Scientific Findings to Improve Responsible Conduct of Research Education. Account Res. 2017;24(4):195-210. doi: 10.1080/08989621.2016.1274886. Epub 2016 Dec 22. PMID: 28005407.	.	.																								The article does discuss effectiveness in the introduction but not in relation to a specific stage
		2017	Morris ED. An Appreciation of The Gene: An Intimate History by Siddhartha Mukherjee and a Call for Expanded Training in the Responsible Conduct of Research. Yale J Biol Med. 2017 Dec 19;90(4):661-665. PMID: 29259530; PMCID: PMC5733861.	.	.
		2017	Clayton MF, Supiano K, Wilson R, Lassche M, Latendresse G. Using Simulation in Nursing PhD Education: Facilitating Application of Responsible Conduct of Research Principles. J Prof Nurs. 2017 Jan-Feb;33(1):68-73. doi: 10.1016/j.profnurs.2016.05.010. Epub 2016 May 19. PMID: 28131150.	1	.			1				1				P													"Our results indicate that using simulation to practice and reinforce RCR principles helps students' ability to make appropriate decisions and apply ethical principles in a safe and controlled environment.".The results from this observational study state the student's ability to apply ethical prciniples was aided by the RCR intervention and is considered here as an indication that behaviour has c…	72
		2017	Logan L. Watts, Tyler J. Mulhearn, Kelsey E. Medeiros, Logan M. Steele, Shane Connelly & Michael D. Mumford (2017) Modeling the Instructional Effectiveness of Responsible Conduct of Research Education: A Meta-Analytic Path-Analysis, Ethics & Behavior, 27:8, 632-650, DOI: 10.1080/10508422.2016.1247354	.	.
		2016	El-Shinawi M, Mohamed KO, Fouad YA, Fahmy YM, Asar HA, Khalil MG, Anestidou L, El-Kamary SS, Mohamed MM. Assessing the Awareness of Egyptian Medical Students about Responsible Conduct of Research and Research Ethics: Impact of an Educational Campaign. Account Res. 2016;23(4):199-218. doi: 10.1080/08989621.2015.1127762. PMID: 26647065.	1	1				1				P																Relevant extract: "A study assessing the impact of these recommendations concluded that RCR training programs are indeed essential for scientists to acquire the required skills and knowledge in research ethics (Mastroianni and Kahn, 1999)"	Abstract, 200, results, discussion and conclusion sections.
		2016	Anderson MA. Pedagogical Support for Responsible Conduct of Research Training. Hastings Cent Rep. 2016 Jan-Feb;46(1):18-25. doi: 10.1002/hast.533. PMID: 26786037.	1	1				1				S							1				1				S	For behaviour: "In a survey of NIH-funded scientists, research ethics training showed little relationship with the incidence of problematic behavior, and approximately one-quarter of survey respondents felt less than well prepared to handle ethical issues in their work." and the article referenced is Anderson 2007 captured within our eligible sources...... AND.......... For awareness "A 2010 stud…	20
		2016	Kalichman M. Responsible Conduct of Research Education (What, Why, and Does It Work?). Acad Med. 2016 Dec;91(12):e10. doi: 10.1097/ACM.0000000000001442. PMID: 27749309; PMCID: PMC5378670.	1	1				1				S				1				1				S				"Evidence is nominal. Although statistically significant improvements have been reported (e.g., for ethical decision-making), the magnitude of the impact of teaching RCR on knowledge and skills is typically modest, absent, or negative.1,4" Refences 1 and 4 are: Kalichman, M. Practical Guidance on Science and Engineering Ethics Education for Instructors and Administrators: Papers and Summary from …	2
		2016	Nebeker C, López-Arenas A. Building Research Integrity and Capacity (BRIC): An Educational Initiative to Increase Research Literacy among Community Health Workers and Promotores. J Microbiol Biol Educ. 2016 Mar 1;17(1):41-5. doi: 10.1128/jmbe.v17i1.1020. PMID: 27047588; PMCID: PMC4798813.	.	.
		2015	Hendrickson TL. Integrating responsible conduct of research education into undergraduate biochemistry and molecular biology laboratory curricula. Biochem Mol Biol Educ. 2015 Mar-Apr;43(2):68-75. doi: 10.1002/bmb.20857. Epub 2015 Feb 25. PMID: 25727192.	.	.
		2015	Kalichman MW, Plemmons DK. Research Agenda: The Effects of Responsible-Conduct-of-Research Training on Attitudes. J Empir Res Hum Res Ethics. 2015 Dec;10(5):457-9. doi: 10.1177/1556264615575514. Epub 2015 Mar 9. PMID: 25752981; PMCID: PMC5207776.	1	1				1				S																"Although RCR requirements were presumably driven by concerns about research misconduct (Kalichman, 2013a), attempts to assess the impact of RCR education have emphasized outcomes best characterized as knowledge or skills. Statistically significant outcomes have been demonstrated in both cases, but these tend to be modest (e.g., Antes et al., 2010; Powell, Allison, & Kalichman, 2007)."	2
		2015	Bell, E. (2015). A Room with a View of Integrity and Professionalism: Personal Reflections on Teaching Responsible Conduct of Research in the Neurosciences. Science and Engineering Ethics 21(2): 461-469.	.	.
		2014	Schmidt KL, Yasko L, Green M, Alexander J, Ryan C. Evolution of an innovative approach to the delivery of in-person training in the responsible conduct of research. Clin Transl Sci. 2014 Dec;7(6):512-5. doi: 10.1111/cts.12169. Epub 2014 May 20. PMID: 24842250; PMCID: PMC4239208.	1	1			1	1			1	P			P													For awarenesss: "The most relevant was “To what degree did the lecture contribute to your learning and understanding of the subject matter?” which received an average score of 5 on a 0–6 scale (0 = not at all, 6 = to a great degree)"..... For action we have used the survey results stated behaviour change, although it is clear this is a surrogate marker of behaviour as it is the participants perce…	514
		2014	Kalichman M. Rescuing responsible conduct of research (RCR) education. Account Res. 2014;21(1):68-83. doi: 10.1080/08989621.2013.822271. PMID: 24073608; PMCID: PMC5198712.	1	.			1				1				S													For behaviour the authors cite work that uses surrogate markers (i.e self-perception) "In a subsequent study of students who had completed an RCR courseat the Mayo Clinic, McGee et al. (2008) similarly found substantial evidence that student perspectives and perceptions of their behavior had changed for the better."	70, 76
		2014	Thompson, C.J. Responsible Conduct of Research Assessment of Doctor of Education Candidates, Graduate Faculty, and Curriculum Considerations. Innov High Educ 39, 349–360 (2014). https://doi.org/10.1007/s10755-014-9289-0	.	.																								This study does assess levels of RCR knowledge but not specifically due to RCR training.
		2013	Buhler, Amy & Johnson, Margeaux & Leonard, Michelle & Royster, Melody. (2013). Using Gaming Technology to Teach Responsible Conduct of Research. 23.1316.1-23.1316.13. 10.18260/1-2--22701.	1	1				1				P																". Although the project’s external evaluator states that there are no significant differences between the pre and post-test scores, overall there is a slight gain of knowledge after playing the games based on these scores"	2024-09-10
		2013	Sieber JE. The paradox of teaching responsible conduct of research. J Empir Res Hum Res Ethics. 2013 Apr;8(2):93-4. doi: 10.1525/jer.2013.8.2.93. PMID: 23651932.	.	.
		2013	Steneck, N. H. (2013). Global Research Integrity Training. Science 340(6132): 552-553.	1	.															1				1				S	". Studies of effectiveness have mostly been inconclusive. Students respond favor- ably and may learn skills such as rational problem-solving (72, 13), but long-term impacts on behavior have not been demon-strated (14)"	552
		2013	Plemmons, D. K., & Kalichman, M. W. (2013). Reported goals of instructors of responsible conduct of research for teaching of skills. Journal of Empirical Research in Human Research Ethics, 8(2), 95–103.	1	1	1			1	1			S	S				1				1				S			"While there is some evidence that knowledge can be improved through RCR educational efforts (Plemmons, Brody, & Kalichman, 2006; Powell, Allison, & Kalichman, 2007;Plemmons & Kalichman, 2007; Schmaling & Blume, 2009), "…. AND…. "The skill most frequently studied is the skill of ethical decision making or moral reasoning, which has often been shown to improve (Bebeau et al., 1995; Bebeau, 2002; M…	1, 2
		2012	E. E. Toth, Educating Graduate Students for the Responsible Conduct of Research [Nano Safety and Education], in IEEE Nanotechnology Magazine, vol. 6, no. 3, pp. 28-31, Sept. 2012, doi: 10.1109/MNANO.2012.2204783.	1	1	1			1	1			P	P															"These findings illustrate that using SSIs alongside a graduate research project and content seminars support students’ development of a reasoned, personal approach toward the conduct of research. Changes in students’ reasoning patterns illustrate their developing expertise in combining their knowledge with affective factors relevant to the societal context of innovation through scientific and en…	29, 30
		2012	Bowater L, Wilkinson M. Twelve tips to teaching (legal and ethical aspects of) research ethics/responsible conduct of research. Med Teach. 2012;34(2):108-15. doi: 10.3109/0142159X.2011.588738. PMID: 22288988.	.	.																								Article references Heitman but does not specify a stage: "In addition Heitman et al demonstrated that the level of knowledge of research ethics of graduate students in a group of American universities was inadequate (Heitman et al., 2007a)and furthermore that graduate students in biomedical science or health professions only scored “ marginally higher” than new undergraduates suggesting that effe…
		2011	Seiler SN, Brummel BJ, Anderson KL, Kim KJ, Wee S, Gunsalus CK, Loui MC. Outcomes assessment of role-play scenarios for teaching responsible conduct of research. Account Res. 2011 Jul-Aug;18(4):217-46. doi: 10.1080/08989621.2011.584760. PMID: 21707415.	1	1		1		1		1		P & S		S														". Using Perry’s terminology, these students no longer view RCR knowledge as dualistic (knowledge is black and white and there is always a correct answer), but are reaching the multiplicity stage (some answers will always be a matter of opinion) in their understanding of RCR"...................................."In our formative assessment article (Brummel et al., 2010), we found that students val…	221, 235, 236, 238
		2011	Kalichman MW. Overview: underserved areas of education in the responsible conduct of research: authorship. Sci Eng Ethics. 2011 Jun;17(2):335-9. doi: 10.1007/s11948-011-9281-3. Epub 2011 May 26. PMID: 21611821; PMCID: PMC3428198.	.	.
		2011	Iseda T. How to teach research integrity without the notion: Attempts in Japan. Promoting Research Integrity in a Global Environment, 2011, World Scientific Publishing Co.	1	.		1												1										"Engineering ethics education in Japan faced similar problems when fellow teachers and I tried to set up a positive image of engineering responsibility. Looking for something close to integrity, we come up with the notion of hokori ( ) which means “pride” or “self-esteem” in Japanese (Iseda 2008). Having pride is of course different from having integrity, but they share a positive attitude toward…	252
		2011	Kalichman M. Why, what, and how we should be teaching about research integrity. Promoting Research Integrity in a Global Environment, 2011, World Scientific Publishing Co.	.	.
		2011	Steneck N.H.; Kalichman M. Workshop #3 report: International responsible conduct of research education. Promoting Research Integrity in a Global Environment, 2011, World Scientific Publishing Co.	.	.
		2011	Costa MJ. A role for student centered education in promoting academic and scientific integrity. Biochem Mol Biol Educ. 2011 Jul;39(4):316-7.	.	.
		2010	Olson LE. Developing a framework for assessing responsible conduct of research education programs. Sci Eng Ethics. 2010 Mar;16(1):185-200. doi: 10.1007/s11948-010-9196-4. Epub 2010 Feb 13. PMID: 20155404.	1	1	1		1	1	1		1	S	S		S													"They note that although neither of these programs can rehabilitate trainees who are determined to commit misconduct, they can promote awareness of the ethical dimensions of professional practice and by doing so, help prepare trainees to make good decisions when confronted with an ethical dilemma".............. "Muriel Bebeau has done extensive work in ethics education for dental students based o…	187, 188
		2010	Jones NL, Peiffer AM, Lambros A, et al Problem-based learning for professionalism and scientific integrity training of biomedical graduate students: process evaluationJournal of Medical Ethics 2010;36:620-626.	1	1				1				P					1				1				S			" The problem-based learning small group strategy can stimulate an environment whereby participants are more aware of ethical implications of science, and increase their socialisation and open communication about professional behaviour".................... "However, moral reasoning skills do not necessarily increase after such curricula."............. "Through the process evaluation, we have prel…	Throughout article
		2010	Brummel BJ, Gunsalus CK, Anderson KL, Loui MC. Development of role-play scenarios for teaching responsible conduct of research. Sci Eng Ethics. 2010 Sep;16(3):573-89. doi: 10.1007/s11948-010-9221-7. Epub 2010 Jul 1. PMID: 20593245.	.	.																								The authors do report a deeper understanding (self-reported) from students in role-play RCC teaching but is specific for one topic. Also the authors state that they are performing summative evaluations to determine whether students reported gains are real.
		2010	Wester, K., et al. (2010). Psychological climate, stress, and research integrity among research counselor educators: A preliminary study. Counselor Education and Supervision 50(1): 39-55.	1	.			1				1				P													Surrogate markers for behaviour are used in this study (self-reporting): "Training in research ethics was significantly, positively related ot engaging in RCR."	Throughout article and specifically abstract, pages 47, 48, 50
		2010	Antes, A. L., Wang, X., Mumford, M., Brown, P., Connelly, S., & Devenport, L. D. (2010). Evaluating the effects that existing instruction on responsible conduct of research has on ethical decision making. Academic Medicine, 85(3), 519–526.	1	1	1	1		1	1	1		P	P	P					1				1				P	"Course participants improved on some meta-cognitive reasoning strategies, such as awareness of the situation and consideration of personal motivations, but declined for seeking help and considering others' perspectives. Participants also increased their endorsement of detrimental social–behavioral responses, such as deception, retaliation, and avoidance of personal responsibility."..............…	Throughout article
		2010	Jones NL, et al. Developing a problem-based learning (PBL) curriculum for professionalism and scientific integrity training for biomedical graduate students. J Med Ethics. 2010 Oct;36(10):614-9.	.	.
		2009	Dubois, J. M., & Dueker, J. M. (2009). Teaching and assessing the responsible conduct of research: A delphi consensus panel report. The Journal of Research Administration, 40(1), 49–70	1	.	1				1				S															"In contrast, instructional methods that provide a framework for reasoning through complex ethical dilemmas--particularly dilemmas or cases that are relevant to day-to-day work--are most effective in fostering moral reasoning and ethical decision-making skills (Bebeau, 1995; Kligyte, Marcy, Sevier, Godfrey, & Mumford, 2008)"
		2008	McGee R, Almquist J, Keller JL, Jacobsen SJ. Teaching and learning responsible research conduct: influences of prior experiences on acceptance of new ideas. Account Res. 2008 Jan-Mar;15(1):30-62. doi: 10.1080/08989620701783758.	1	1			1	1			1	P			P				1				1				S	For knowledge "If what they hear is new or does notchallenge their thinking in other ways, it is relatively easy to incor-porate new knowledge into their frames of reference. If what theyhear challenges or is in opposition to the prior knowledge theyhave acquired, the “learning” is more difficult as it requires themto let go of a belief or change their thinking. Examples of both ofthese situation…	31, 57, 58
		2007	Wester, K. L. (2007). Teaching research integrity in the field of counseling. Counselor Education and Supervision 46(3): 199-211.	.	.
		2007	Braunschweiger P, Goodman KW. The CITI program: an international online resource for education in human subjects protection and the responsible conduct of research. Acad Med. 2007 Sep;82(9):861-4. doi: 10.1097/ACM.0b013e31812f7770.	1	1				1				P																"The basic course survey indicates that learners believe that the time spent in the course site is worthwhile (mean score = 7.7; 10,151 respondents) and that the course has increased their basic knowledge (mean score =8.5; 10,215 respondents) in human subjects protection issues"..... AND..... "Courses such as those in the CITI program have proven useful in raising levels of awareness of the basic…	864
		2007	DeBruin DA, Scholder SL, Kahn J, Mastroianni AC, Marshall MF, Lantos J, Sugarman J. Educational approaches to the responsible conduct of clinical research: an exploratory study. Acad Med. 2007 Jan;82(1):32-9. doi: 10.1097/01.ACM.0000250032.13438.bc.	.	.
		2007	Anderson MS, Horn AS, Risbey KR, Ronning EA, De Vries R, Martinson BC. What do mentoring and training in the responsible conduct of research have to do with scientists' misbehavior? Findings from a National Survey of NIH-funded scientists. Acad Med. 2007 Sep;82(9):853-60. doi: 10.1097/ACM.0b013e31812f764c.	1	1			1				1				P				1				1				P	"Heitman et al2 have noted, “formal RCR education can improve trainees’ knowledge of standards, but establishing its effects on their behavior remains the Holy Grail.”" also worth noting from the discussion: "In general, respondents who received training in research integrity differed little in their subsequent reported behavior from those with no training in research integrity, at least in the c…	Throughout article
		2007	Kalichman MW. Responding to challenges in educating for the responsible conduct of research. Acad Med. 2007 Sep;82(9):870-5. doi: 10.1097/ACM.0b013e31812f77fe.	.	.
		2006	Plemmons DK, Brody SA, Kalichman MW. Student perceptions of the effectiveness of education in the responsible conduct of research. Sci Eng Ethics. 2006 Jul;12(3):571-82. doi: 10.1007/s11948-006-0055-2.	.	.																								While this study does state participants in RCR courses selected increased knowledge as the impact from those courses the authors also state " A different type of study is needed to know to what extent knowledge, skills, attitudes or behaviors are actually changed.". As a result of this explicit statement that the authors do not believe their results truly represent knowledge actually gained that…	581
		2006	Anestidou, L. (2006), Undergraduate Teaching in Research Integrity. The FASEB Journal, 20: A18-A18. https://doi.org/10.1096/fasebj.20.4.A18	.	.																								This is an abstract and states courses nurture a students' ability to use moral reasoning but does not say it improves it. So it is not counted here as improved moral reasoning as without details it might simply be stating courses help sustain what moral reasoining skills the student's already have: "These initiatives nurture students’ ability to use moral reasoning to understand professional eth…	Abstract
		2005	Resnik DB. Using electronic discussion boards to teach responsible conduct of research. Sci Eng Ethics. 2005 Oct;11(4):617-30. doi: 10.1007/s11948-005-0029-9.	.	.
		2005	Turrens, J. F. (2005). Teaching research integrity and bioethics to science undergraduates. Cell Biology Education 4(WINTER): 330-334.	1	1			1	1			1	P			P													Relevant extract on page 333 "The course improved their awareness of current bioethical problems and issues concerning professional integrity. Over 80% of the students stated that the course helped them learn how to judge and interpret some of these problems and that they would be less prone to jump to conclusions (see question 13). At the same time, nearly 40% of the students indicated that, aft…	330, 332, 333 (also see Table 2)
		2000	Sponholz, G. (2000). Teaching scientific integrity and research ethics. Forensic Science International 113(1-3): 511-514.	1	1				1				P																"All participants appreciated this case-based model and they want to continue this project with us. Some of them told us that they are now more aware of these problems, that they got stimulation to see problems in different ways to before."	513
		1998	Kalichman, M., Brown, S. Effects of training in the responsible conduct of research: A survey of graduate students in experimental sciences. SCI ENG ETHICS 4, 487–498 (1998). https://doi.org/10.1007/s11948-998-0041-y	1	1	1			1	1			P	S						1				1				P & S	A number of sources are referenced stating research ethics training improves moral reasoning (page 488 references 5, 6 and 7). Also two studies are referenced as evidence for ethics training not changing behaviour. This study also assess surrogate markers for behaviour which we have counted here as behaviour: "Thus neither informal discussions nor formal training improved surrogate measures for f…	Throughout article
		1998	Mastroianni AC, Kahn JP. The importance of expanding current training in the responsible conduct of research. Acad Med. 1998 Dec;73(12):1249-54. doi: 10.1097/00001888-199812000-00013.	.	.
		1993	Sachs, G. A. and M. Siegler (1993). Teaching scientific integrity and the responsible conduct of research. Academic Medicine 68(12): 871-875.	.	.																									871, 873, 874
		1993	Macrina FL, Munro CL. Graduate teaching in principles of scientific integrity. Acad Med. 1993 Dec;68(12):879-86.	.	.																								In the final section the authors do discuss teaching provides knowledge and how to apply knowledge but does not make a specific claim whether teaching improves this or not
			Total sources	44	36	11	6	13	31	11	4	13					2	4	3	8	2	4	1	8

## Sheet: Page 7-assessment measures
									Assessment measures
									Types					Further details on types (name in column O relates to identified validated measures)
		Year	Source	Is assessment mentioned	Discusses adequacy / absence of assessment measures	Are these inadequate / absent measures specific for a type (survey, questionnaire, interview, protfoilo / assessment, observational) or more assessment measures in general	Expanded details of inadequate / absent measures discussions	Are any of the four stages of the ethical decision-making process mentioned as difficult to assess and if so is there a detailed rationale given?	Survey	Validated Survey / Questionnaire-based	Interview	Portfolio / assignment / assessment based	Observational	Name	Validated	in-house	Additional details (where appropriate) on assessment measures (e.g. specific recommendations)	Page(s) relevant to assessment
		2023	van den Hoven M, Lindemann T, Zollitsch L, Prieß-Buchheit J. A Taxonomy for Research Intergrity Training: Design, Conduct, and Improvements in Research Integrity Courses. Sci Eng Ethics. 2023 Apr 25;29(3):14. doi: 10.1007/s11948-022-00425-x.	1	1	General	" Thus, there is little evidence-based guidance on how to design and evaluate RI-courses". From this claim we conclude that without evidence we do not know if current assessment measures are actually adequate. And "Secondly, the bulk of literature on RI courses and training often focuses on measuring the impact of these courses. It does so in the best observable ways, but that does not always nec…	Behaviour. No detailed rationale other than difficult "However, they continue to face an information deficit when trying to connect their assessments to intended effects in behavioural change, even though all three use a more or less elaborate evaluation scheme"	1	1		1		Path2Integrity questionnaire, Professional Decision-making in Research (PDR) measure, VIRT2UE in-house survey	1	1	Assessment measures (across P2I, INTEGRITY and VIRT2UE) levels 1-3 (knowledge, reasoning and behaviour) but not level 4 (learners impact on research culture). Also mentions the use of the documentary method.	Throughout and specifically pages 2, 10, 13, and 14-15. Also see Table 2
		2023	Rasmussen LM. Why and how to incorporate issues of race/ethnicity and gender in research integrity education. Account Res. 2023 Jul 31:1-24. doi: 10.1080/08989621.2023.2239145.	.
		2023	Andrea Saltelli. Teaching scientific research integrity: A case study, Innovations in Education and Teaching International, DOI: 10.1080/14703297.2023.2237949	.
		2023	Chen KC, Hester LL. A dramatized method for teaching undergraduate students responsible research conduct. Account Res. 2023 Apr;30(3):176-198. doi: 10.1080/08989621.2021.1981871. Epub 2021 Sep 24. PMID: 34559573.	1	1	Survey	Article acknowledges a deficiency with self-assessment that it may not accurately reflect their knowledge gain - but more so their motivation and satisfaction - "Because this study was embedded in an introductory science course with many foundational learning goals, further research would be needed to determine whether students accurately self-assessed their knowledge gain, especially since Sitzm…		1							1	Article acknoweldges an importance of pre- and post- assessment by emphasising that they only did post analysis "We also acknowledge that this study only gathered post-experience summative assessment (exam multiple-choice questions) without pretest knowledge assessment."	Throughout article
		2023	Evans, N., Schmolmueller, A., Stolper, M., Inguaggiato, G., Hooghiemstra, A., Tokalic, R., Pizzolato, D., Foeger, N., Marušić, A., van Hoof, M., Lanzerath, D., Molewijk, B., Dierickx, K., & Widdershoven on, G. (2023). VIRT2UE: A European train-the-trainer programme for teaching research integrity. Research Ethics, 0(0). https://doi.org/10.1177/17470161231161267	1				Behaviour. No detailed rationale other than difficult "This challenge in assessment of the development of character also proves challenging for the evaluation of the programme as a whole. To date, a process – rather than an outcome – evaluation has been conducted. Whilst the results are promising, the impact of the programme on researchers’ virtues and research practice has yet to be evaluated."	1							1	Article states the researchers behaviour not been assessed (yet)	7, 16 - 18
		2023	Shivatej Dubbaka (2023) Incorporating implicit bias into research integrity education: Response to ‘Why and how to incorporate issues of race/ethnicity and gender in research integrity education’, Accountability in Research, DOI: 10.1080/08989621.2023.2247974	.
		2022	Kalichman MW, Devereaux ML, Plemmons DK. A Course for Teaching and Learning About the Responsible Conduct of Research. J Empir Res Hum Res Ethics. 2022 Jul;17(3):284-291. doi: 10.1177/15562646211047163. Epub 2021 Oct 14. PMID: 34647507; PMCID: PMC9008073.	1	1	General	"As for nearly all such courses, meaningful assessment of outcomes remains an elusive target (Mumford, 2017)."		1							1	Mixture of survey style questions and anecdotal discussions with students and teachers (evaluations section on page 7). While survey was not explicity stated the example question given appears to be in a survey style - as such we have counted this evaluation method here as survey.	7, 8
		2022	ten Cate, O. (2022). The Ethics of Health Professions Education Research: Protecting the Integrity of Science, Research Subjects, and Authorship. Academic Medicine 97(1): 13-17.	.
		2022	Goddiksen, M. P. and M. Gjerris (2022). Teaching phronesis in a research integrity course. Facets 7: 139-152.	1													An assignment is mentioned but more so as a reflective piece of work for the students	143, 148
		2022	J. Goldberg, Training the Responsible Conduct of Research and Design, in IEEE Pulse, vol. 13, no. 3, pp. 30-32, May-June 2022, doi: 10.1109/MPULS.2022.3175380.	.
		2022	Katsarov, J., et al. (2022). Effective Strategies for Research Integrity Training-a Meta-analysis. Educational Psychology Review 34(2): 935-955.	1						1				Defining Issues Test (DIT), The engineering and science Issue Test (ESIT)	1		Suggests briefly the appropriate use of measures to obtain reliable data. Also recognises a difficulty in evaluating effectiveness due to diverse reporting in studies and/or a lack of detail on courses themselves.	937, 938,949, and 952
		2022	André Krom & Mariëtte van den Hoven (2022) A Quality Checklist for Responsible Conduct of Research (RCR) Education: A proposal to complement the Predictive Modeling Tool, Accountability in Research, 29:1, 26-44, DOI: 10.1080/08989621.2021.1887736	1	1	General	"Without clear delineation of the desired outcomes, measurement and interpretations of the outcomes regarding course effectiveness are not possible [3]. Also, the criterion type that is used to evaluate education must match the intended learning outcomes, otherwise, important results from education might go unnoticed ([1]- [3], [5], [8], [11]). (See Text box 1)."			1				Defining Issues Test (DIT), DIT2, Field-specific DIT, Moral Judgement Scale (MJS), Moral Judgement Test (MJT), Paragraph Completion Method (PCM), predictive modeling tool (PMT), Quality Checklist	1			Throughout and 37, Figure 5, 38
		2022	Chua JYL, Lee CSL, Yeo KP, Ali Y, Lim CL. Perception and reaction of Nanyang Technological University (NTU) researchers to different forms of research integrity education modality. BMC Med Ethics. 2022 Aug 24;23(1):85.	1	1	General	"Despite the consensus on the importance of RI training, there are mixed fndings regarding the effectiveness of pedagogy and delivery modes. This inconsistency in findings can be attributed to difficulty in evaluating the effectiveness of the respective RI training programs. While some meta-analytic studies [8–10] demonstrated that RI training had small to moderate impact on individual behaviour,…	Behaviour. No detailed rationale other than difficult. Simply states it is difficult to teach and assess moral attributes "However, there are aspects of RI that can be taught and learned, especially if they relate more to convention than moral attributes, as the latter, while important, is more challenging to teach and assess [13]"									This does contain a survey but it is not to assess the effectiveness of a RI teaching intervention. It also discusses the limitations of a survey but not specific for assessing RI teaching interventions: "Discussion of such a sensitive topic as research integrity might lead participants to respond more favourably than their actual state of belief. For example, for the question “Is learning or get…	2
		2022	Martinez-Campos M. Ten tips for teaching research integrity to early career students: A perspective over 20 years. Front Res Metr Anal. 2022 Aug 26;7:989668. doi: 10.3389/frma.2022.989668. PMID: 36091969; PMCID: PMC9459155.	1					1							1
		2021	Abdi, S., Fieuws, S., Nemery, B. et al. Do we achieve anything by teaching research integrity to starting PhD students?. Humanit Soc Sci Commun 8, 232 (2021). https://doi.org/10.1057/s41599-021-00908-5	1					1							1	States survey was based on previous surveys on RI. However, no direct reason why, e.g. is it because the previous survey is working well as guaged by a certain cirteria (to note this is a pre- and post-test survey).	Throughout article
		2021	Pizzolato, D. and K. Dierickx (2021). Stakeholders' perspectives on research integrity training practices: a qualitative study. BMC Medical Ethics 22(1).	1	1	General	Knowledge based training is assessable, but assessing virtue-based approaches is deemed unachievable - "since evaluating the change of attitude by acting on the researchers’ moral character seems impossible". Virtue-based is underdeveloped and such appropriate assessments are not clear	Behaviour. No detailed rationale other than difficult										8, 9, 10
		2021	Koterwas, A., et al. (2021). Dialogical teaching of research integrity: an overview of selected methods. Facets 6: 2138-2154.	1														2144, 2147
		2021	Abdi, S., Pizzolato, D., Nemery, B. et al. Educating PhD Students in Research Integrity in Europe. Sci Eng Ethics 27, 5 (2021). https://doi.org/10.1007/s11948-021-00290-0	.
		2021	Chau DM, Chai LC, Cheema MS, Veerakumarasivam A. Mainstreaming responsible conduct of research education in Malaysia. Forensic Sci Res. 2021 Nov 5;6(4):338-340. doi: 10.1080/20961790.2021.1987619. PMID: 35111352; PMCID: PMC8803119.	1					1							1	States "More importantly, pre- and post-workshop surveys demonstrate that the workshops empowered participants to promote RCR, sparking a desire for formal training in RCR and a willingness to blow the whistle on RCR transgressions [5]." and references the original article which performed the survey	339
		2021	Bommier, C., et al. (2021). 4JIS – The “bottom-up” teachings in research integrity: 4JIS – The “bottom-up” teachings in research integrity. Ethics, Medicine and Public Health 16, 1-4	.
		2021	Diaz-Martinez LA, Hernandez AA, D'Arcy CE, Corral S, Bhatt JM, Esparza D, Rosenberg M, Olimpo JT. Current Approaches for Integrating Responsible and Ethical Conduct of Research (RECR) Education into Course-based Undergraduate Research Experiences: A National Assessment. CBE Life Sci Educ. 2021 Sep;20(3):ar38. doi: 10.1187/cbe.20-08-0179. PMID: 34241537; PMCID: PMC8715818.	1	1	General	"Most striking was the finding that roughly three-quarters of respondents self-reported that they do not currently assess any aspects of RECR in their CUREs. The reasons for this lack of assessment were not clear. We hypothesize that this might be because at least some of the respondents see RECR education as an “add-on” to the course (as suggested by interviewee responses provided in Table 4) or…	Behaviour. No detailed rationale other than difficult. Simply states it is difficult to assess compared to knowledge- "We hypothesize that this might be because at least some of the respondents see RECR education as an “add-on” to the course (as suggested by interviewee responses provided in Table 4) or because of the difficulty associated with assessing RECR values or behaviors rather than conte…									Surveys and interviews were used in this study but not to assess RI teaching	Throughout article
		2021	Sarauw, L. L. (2021). The Reversed Causalities of Doctoral Training on Research Integrity: A Case Study from a Medical Faculty in Denmark. Journal of Academic Ethics 19(1): 71-93.	1					1		1		1			1		Throughout article
		2020	Pizzolato, D., et al. (2020). "Collecting and characterizing existing and freely accessible research integrity educational resources." Accountability in Research 27(4): 195-211.	.													Evaluation is mentioned in Table 1 but in the text is described as evaluation forms for user experience and not necessarily regarding assessment of course effectiveness	Table 1 and page 205
		2020	Edward F. Melcer, Katelyn M. Grasse, James Ryan, Nick Junius, Max Kreminski, Dietrich Squinkifer, Brent Hill, and Noah Wardrip-Fruin. 2020. Getting Academical: A Choice-Based Interactive Storytelling Game for Teaching Responsible Conduct of Research. In Proceedings of the 15th International Conference on the Foundations of Digital Games (FDG '20). Association for Computing Machinery, New York, NY…	1								1				1	Quizzes are used as an assessment measure in this study and are therefore added to the assignmend based column. Behaviorally Anchored Rating Scale (BARS) was also used.	Throughout
		2020	Chau, D. (2020). Make research-integrity education fun and relevant. Nature 587(7832): 9-9.	.
		2019	Sarauw, L. L., et al. (2019). Researcher development through doctoral training in research integrity. International Journal for Academic Development 24(2): 178-191.	.
		2019	Simon C, Beerman RW, Ariansen JL, Kessler D, Sanchez AM, King K, Sarzotti-Kelsoe M, Samsa G, Bradley A, Torres L, Califf R, Swamy GK. Implementation of a responsible conduct of research education program at Duke University School of Medicine. Account Res. 2019 Jul;26(5):288-310. doi: 10.1080/08989621.2019.1621755. Epub 2019 Jun 2. PMID: 31155934.	1	1	General	"Evaluation of RCR education programs for effectiveness is important, but also conceptually and logistically challenging. The question of what, exactly, should count as effectiveness and how program outcomes should be measured is still an area of much discussion and debate (Mumford, Steele, and Watts 2015; Olson 2014)."		1							1	There is also a quizz used but not to assess an RCR intervention but more so to allow indiviudals who have previous training to take a test on RCR and if they obtained 90% it allowed them to bypass the 'local' RCR course.	297, 299, 300
		2019	Koual, M. (2019). Training PhD students in ethics and research integrity in France in 2018. Medecine/Sciences 35(6-7): 558-561.	.													This article states: "This training is compulsory in 75% of cases, but it is only evaluated in exceptional cases." While evaluation is used it is not clear what this evaluation is referring to, the effectiveness of training? Or the an evaluation of partiicption rates / percentages. Therefore we have not counted it here as addressing assessment
		2019	Diaz-Martinez LA, Fisher GR, Esparza D, Bhatt JM, D'Arcy CE, Apodaca J, Brownell S, Corwin L, Davis WB, Floyd KW, Killion PJ, Madden J, Marsteller P, Mayfield-Meyer T, McDonald KK, Rosenberg M, Yarborough MA, Olimpo JT. Recommendations for Effective Integration of Ethics and Responsible Conduct of Research (E/RCR) Education into Course-Based Undergraduate Research Experiences: A Meeting Report. C…	1	1	General	Discusses many validated measures are not research specific (e.g. DIT-2, MCT). Also discusses while validated measures may be good for some cases, in-house measures may also be more appropriate at times. extracts: "DIT-2, MCT, and SMARTS use moral social dilemmas, PVD uses case scenarios in medicine and law, and ESIT uses case studies focused on professional practices in engineering and science. …		1	1	1			Defining Issues Test-2 (DIT2), Professional Decisions and Values test (PDV), Moral Competence Test (MCT), Sphere-Specific Moral Reasoning and Theory Survey (SMARTS), Engineering Science Issues Test (ESIT). Professional Decision-making in Research (PDR) measure, research ethics knowledge and analytic skills assessment (REKASA) tool	1	1	The survey used is Hirsch's survey (Enhancing Core Competency Learning in an Integrated Summer Research Experience for Bioengineers. Penny L. Hirsch, Joan A.W. Linsenmeier, H. David Smith, Joan M.T. Walker). The Decision Procedure Checklist & Decision Procedure Scoring Guide (detailed in Keefer, PMID: 23338793) are also mentioned but unclear if they are validated tests. ..... AND........ the arti…	Throughout
		2019	Tessier, C. (2019). Research Ethics and Integrity Training for Doctoral Candidates: face-to-face is better! Ercim News(116): 7-8.	1														online resource
		2019	Fanelli, D. (2019), MLE on Research Integrity – Training & Educa_x0002_tion – Thematic Report No 4. accessed Januray 2024.	1	1	General	Deciding the appropriate assessment is made difficult due to the diversity of courses available. There is a lack of studies that have assessed outcomes and the quality of evidence can be poor. Also, there is a lot of variability of measures and methods used which limits the accuracy of meta-analysis.	Behaviour. Rationale 'Due to the technical difficulties and costs in obtaining data on actual behaviour' usually low-fidelity ethical decision measures are used (person given scenario and asked to answer related questions)	1			1				1	"Research in this area, therefore, has instead relied on measures of ethical climate, which consist in surveys that are designed to assess how conducive the work is to ethical practices (see for example (Crain, Martinson, & Thrush, 2013))." assignment mentioned in page 28 in relation to assessment in Denmark.	Throughout article (specific section on pages 12, 13 and 17, 18, 19)
		2018	Maggio LA, Artino AR Jr, Picho K, Driessen EW. Are You Sure You Want to Do That? Fostering the Responsible Conduct of Medical Education Research. Acad Med. 2018 Apr;93(4):544-549. doi: 10.1097/ACM.0000000000001805. PMID: 28678102.	.
		2018	Hooper, M., Barbour, V., Walsh, A. et al. Designing integrated research integrity training: authorship, publication, and peer review. Res Integr Peer Rev 3, 2 (2018). https://doi.org/10.1186/s41073-018-0046-2	1	1	General	There is a limited amount of studies that have explicitly evaluated courses - although authors recognise this is changing - no doubt increased due to the intense interest in RI teaching. States learning is difficult to assess, and behaviour changes even more difficult	Behaviour. No detailed rationale other than difficult	1							1	States surveys are useful for feedback regarding delivery of a course, while it is more difficult to assess if learning has occurred (this statement of difficulty is in broad terms and not that learning assessed through sruveys is difficult).	2, 10,
		2018	Goulart, Bárbara Niegia Garcia de; Levey, Sandra; Rech, Rafaela Soares. The role of ethics and research integrity in the training of health professionals and in the development of human research. 2018. Revista CEFAC. 10.1590/1982-0216201820513518	.
		2017	Pennock R, and O’Rourke M. 2017. Developing a scientific virtue-based approach to science ethics training. Science and Engineering Ethics, 23: 243–262. PMID	1					1							1	Post-workshop survey conducted, no details of survey.	246, 260
		2017	Todd EM, Watts LL, Mulhearn TJ, Torrence BS, Turner MR, Connelly S, Mumford MD. A Meta-analytic Comparison of Face-to-Face and Online Delivery in Ethics Instruction: The Case for a Hybrid Approach. Sci Eng Ethics. 2017 Dec;23(6):1719-1754. doi: 10.1007/s11948-017-9869-3.	1	1	General (& Survey)	States surveys providing feedback, is the main metric used for effectivenses of a RI course. States how surveys are not a form of empirical data to be relied upon as evidence for effectiveness. Also states empirical evidence is lacking "Although these survey-style evaluations all suggest that online ethics courses may be beneficial, the lack of empirical data for these commonly used online course…		1							1		1723
		2017	Watts, L. L., Medeiros, K. E., Mulhearn, T. J., Steele, L. M., Connelly, S., & Mumford, M. D. (2017). Are ethics training programs improving? A meta-analytic review of past and present ethics instruction in the sciences. Ethics & Behavior, 27(5), 351–384. https://doi.org/10.1080/10508422.2016.1182025.	1						1				DIT, DIT2, field-specific DIT, Ethical Decision Making (EDM),Paragraph Completion Method (PCM), Moral Judgment Test (MJT)	1		Discussed that in-house measures targeting specific fields produced the largest effect size, while off-the-shelf measues produced some of the smallest effect size.	Throughout article
		2016	Marušic, A., Wager, E., Utrobicic, A., Rothstein, H. R., & Sambunjak, D. (2016). Interventions to prevent misconduct and promote integrity in research and publication. Cochrane Database of Systematic Reviews, 4(4), MR000038. https://doi.org/10.1002/14651858.MR000038.pub2	1	1	General	Most studies assessing courses did not use standardised or validated outcome measures, 'especially those assessing attitudes towards research integrity and misconduct.' Courses described at times are inadequate which makes it difficult to evaluating how appropriate the assessment measures used are.	Behaviour. Rationale - external factors may influence behaviour and be confounding factors		1				DIT, Test of Ethical Sensitivity in Science (TESS), Plagiarism Knowledge Survey (PKS)	1			Throughout article
		2017	Mulhearn TJ, Watts LL, Todd EM, Medeiros KE, Connelly S, Mumford MD. Validation and Use of a Predictive Modeling Tool: Employing Scientific Findings to Improve Responsible Conduct of Research Education. Account Res. 2017;24(4):195-210. doi: 10.1080/08989621.2016.1274886. Epub 2016 Dec 22. PMID: 28005407.	1						1				Predictive Modeling Tool (PMT)	1		This article notes a strength and a weakness associated with their specific tool: Strength: "Even bearing these caveats in mind, the predictive modeling tool presents a considerable step forward in ethics education. Based on the results from the second validation phase, it would appear the tool provides a moderate to strong prediction of actual training effectiveness in terms of effect sizes. Thi…	Throughout article
		2017	Morris ED. An Appreciation of The Gene: An Intimate History by Siddhartha Mukherjee and a Call for Expanded Training in the Responsible Conduct of Research. Yale J Biol Med. 2017 Dec 19;90(4):661-665. PMID: 29259530; PMCID: PMC5733861.	.
		2017	Clayton MF, Supiano K, Wilson R, Lassche M, Latendresse G. Using Simulation in Nursing PhD Education: Facilitating Application of Responsible Conduct of Research Principles. J Prof Nurs. 2017 Jan-Feb;33(1):68-73. doi: 10.1016/j.profnurs.2016.05.010. Epub 2016 May 19. PMID: 28131150.	1									1			1		69
		2017	Logan L. Watts, Tyler J. Mulhearn, Kelsey E. Medeiros, Logan M. Steele, Shane Connelly & Michael D. Mumford (2017) Modeling the Instructional Effectiveness of Responsible Conduct of Research Education: A Meta-Analytic Path-Analysis, Ethics & Behavior, 27:8, 632-650, DOI: 10.1080/10508422.2016.1247354	1	1	General	"Improving evaluation methods is another avenue for increasing course effectiveness. Put simply, criteria developed in-house that are focused on issues relevant to the trainees’ field are preferable to field-general, off-the-shelf criteria for detecting gains due to RCR instruction. Of course, expertise is required to develop customized assessments, leading to the final area of potential improvem…			1				Defining issues test (DIT), moral judgement test (MJT)	1			Throughout article
		2016	El-Shinawi M, Mohamed KO, Fouad YA, Fahmy YM, Asar HA, Khalil MG, Anestidou L, El-Kamary SS, Mohamed MM. Assessing the Awareness of Egyptian Medical Students about Responsible Conduct of Research and Research Ethics: Impact of an Educational Campaign. Account Res. 2016;23(4):199-218. doi: 10.1080/08989621.2015.1127762. PMID: 26647065.	1					1							1	The assessment measure is described as both a questionnaire and survey. The measure is an unvalidated in-house measure and coded here as a survey which is most appropriate.	Throughout article and survey stated on page 203
		2016	Anderson MA. Pedagogical Support for Responsible Conduct of Research Training. Hastings Cent Rep. 2016 Jan-Feb;46(1):18-25. doi: 10.1002/hast.533. PMID: 26786037.	1					1			1				1	This article has a specific section on assessment. "For example, the immediate influence of courses and training sessions can be assessed using online comprehension assessments, audience polling and response systems feedback, participant surveys, and peer-review instructor feedback.52"	22
		2016	Kalichman M. Responsible Conduct of Research Education (What, Why, and Does It Work?). Acad Med. 2016 Dec;91(12):e10. doi: 10.1097/ACM.0000000000001442. PMID: 27749309; PMCID: PMC5378670.	.
		2016	Nebeker C, López-Arenas A. Building Research Integrity and Capacity (BRIC): An Educational Initiative to Increase Research Literacy among Community Health Workers and Promotores. J Microbiol Biol Educ. 2016 Mar 1;17(1):41-5. doi: 10.1128/jmbe.v17i1.1020. PMID: 27047588; PMCID: PMC4798813.	1								1				1	"The BRIC assessment inventory was guided by input from CHWs and CHW supervisors and includes a self-assessment of perceived knowledge and skills as well as objective measures to assess knowledge and critical thinking skills using multiple-choice and open-ended questions that map to learning objectives"	43
		2015	Hendrickson TL. Integrating responsible conduct of research education into undergraduate biochemistry and molecular biology laboratory curricula. Biochem Mol Biol Educ. 2015 Mar-Apr;43(2):68-75. doi: 10.1002/bmb.20857. Epub 2015 Feb 25. PMID: 25727192.	.
		2015	Kalichman MW, Plemmons DK. Research Agenda: The Effects of Responsible-Conduct-of-Research Training on Attitudes. J Empir Res Hum Res Ethics. 2015 Dec;10(5):457-9. doi: 10.1177/1556264615575514. Epub 2015 Mar 9. PMID: 25752981; PMCID: PMC5207776.	1					1							1	This survey is described as a poll in the text	2
		2015	Bell, E. (2015). A Room with a View of Integrity and Professionalism: Personal Reflections on Teaching Responsible Conduct of Research in the Neurosciences. Science and Engineering Ethics 21(2): 461-469.	1	1	General	Deciding the appropriate assessment is difficult due to the diversity of factors that can impact courses (e.g. mentors, tailored courses). Establishing validated assessment measures is described as an immense challenge.											464, 465, 467
		2014	Schmidt KL, Yasko L, Green M, Alexander J, Ryan C. Evolution of an innovative approach to the delivery of in-person training in the responsible conduct of research. Clin Transl Sci. 2014 Dec;7(6):512-5. doi: 10.1111/cts.12169. Epub 2014 May 20. PMID: 24842250; PMCID: PMC4239208.	1					1							1		513, 514
		2014	Kalichman M. Rescuing responsible conduct of research (RCR) education. Account Res. 2014;21(1):68-83. doi: 10.1080/08989621.2013.822271. PMID: 24073608; PMCID: PMC5198712.	1	1	General	Authors discuss self-selection bias may influence the outcome of assessment		1							1		68, 74, 75, 76
		2014	Thompson, C.J. Responsible Conduct of Research Assessment of Doctor of Education Candidates, Graduate Faculty, and Curriculum Considerations. Innov High Educ 39, 349–360 (2014). https://doi.org/10.1007/s10755-014-9289-0	1						1				Responsible Conduct of Research Measure (RCRM)	1	1	For further details on the RCRM see Wester, K., et al. (2010) Psychological climate, stress, and research integrity among research counselor educators: A preliminary study. Counselor Education and Supervision 50(1): 39-55. This study also contains two other assessment measures, the Responsible Conduct of Research (RCR) Rubric and the RCR Curriculum Integration Matrix. However it is unclear if the…	Throughout article
		2013	Buhler, Amy & Johnson, Margeaux & Leonard, Michelle & Royster, Melody. (2013). Using Gaming Technology to Teach Responsible Conduct of Research. 23.1316.1-23.1316.13. 10.18260/1-2--22701.	1					1							1		9
		2013	Sieber JE. The paradox of teaching responsible conduct of research. J Empir Res Hum Res Ethics. 2013 Apr;8(2):93-4. doi: 10.1525/jer.2013.8.2.93. PMID: 23651932.	.
		2013	Steneck, N. H. (2013). Global Research Integrity Training. Science 340(6132): 552-553.	1	1	General	Assessment is hindered by a lack of clear goals of RCR education. There is also a 'lack of basic tools to conduct the rigorous experiments to compare approaches and to measure success'.											Throughout article
		2013	Plemmons, D. K., & Kalichman, M. W. (2013). Reported goals of instructors of responsible conduct of research for teaching of skills. Journal of Empirical Research in Human Research Ethics, 8(2), 95–103.	1													Assessment is briefly recognised at the end of this sentence: "With a view to teaching research ethics in the context of the research environment, we recently consulted with RCR leaders from across the country to design a curriculum for faculty to train them to do this kind of contextualized teaching in the research environment (Kalichman & Plemmons, in progress). We identified five approaches of…	8
		2012	E. E. Toth, Educating Graduate Students for the Responsible Conduct of Research [Nano Safety and Education], in IEEE Nanotechnology Magazine, vol. 6, no. 3, pp. 28-31, Sept. 2012, doi: 10.1109/MNANO.2012.2204783.	1					1							1	Students responded to set of questions with choices in the area of agree, disagree and so on and then gave a written rationale for their response "The work presented here reports on the measures yielded by a test instrument that was adapted from prior research [17]. Our version of this instrument included six statements about the social effect of nanotechnology discovery. Three of these were posi…	29
		2012	Bowater L, Wilkinson M. Twelve tips to teaching (legal and ethical aspects of) research ethics/responsible conduct of research. Med Teach. 2012;34(2):108-15. doi: 10.3109/0142159X.2011.588738. PMID: 22288988.	1					1			1				1	The term questionnaire is used in Tip 12 and here we have included it as a reference to a survey as it does not specify it is a validated measure.	tip 11 and tip 12 (tip also addresses assessment briefly)
		2011	Seiler SN, Brummel BJ, Anderson KL, Kim KJ, Wee S, Gunsalus CK, Loui MC. Outcomes assessment of role-play scenarios for teaching responsible conduct of research. Account Res. 2011 Jul-Aug;18(4):217-46. doi: 10.1080/08989621.2011.584760. PMID: 21707415.	1	1	Interview	On page 225 the authors indirectly highlight the difficulty with using an interview approach and indirectly the skill set needed to interpret the results properly. Page 238-239 highlight the time consuming nature of interviews and case analysis.				1					1	Behaviorally Anchored Rating Scale (BARS) was also used	Throughout article
		2011	Kalichman MW. Overview: underserved areas of education in the responsible conduct of research: authorship. Sci Eng Ethics. 2011 Jun;17(2):335-9. doi: 10.1007/s11948-011-9281-3. Epub 2011 May 26. PMID: 21611821; PMCID: PMC3428198.	.
		2011	Iseda T. How to teach research integrity without the notion: Attempts in Japan. Promoting Research Integrity in a Global Environment, 2011, World Scientific Publishing Co.	.
		2011	Kalichman M. Why, what, and how we should be teaching about research integrity. Promoting Research Integrity in a Global Environment, 2011, World Scientific Publishing Co.	.													A survey is discussed for aiding in learning for RCR courses delivered online but not for the assessment or evaluation of RCR courses. Also survey is mentioned regarding its use in encouraging discussion in class discussion (a survey sent to partiicpants in advance of a class with questions related to RCR)	205, 206
		2011	Steneck N.H.; Kalichman M. Workshop #3 report: International responsible conduct of research education. Promoting Research Integrity in a Global Environment, 2011, World Scientific Publishing Co.	1														282, 283
		2011	Costa MJ. A role for student centered education in promoting academic and scientific integrity. Biochem Mol Biol Educ. 2011 Jul;39(4):316-7.	.
		2010	Olson LE. Developing a framework for assessing responsible conduct of research education programs. Sci Eng Ethics. 2010 Mar;16(1):185-200. doi: 10.1007/s11948-010-9196-4. Epub 2010 Feb 13. PMID: 20155404.	1	1	General	"A review of the literature, however, did not locate a program evaluation model that specifically targeted RCR education programs"		1	1				Defining issues test (DIT)	1	1		Throughout article
		2010	Jones NL, Peiffer AM, Lambros A, et al Problem-based learning for professionalism and scientific integrity training of biomedical graduate students: process evaluationJournal of Medical Ethics 2010;36:620-626.	1					1		1					1		Throughout article
		2010	Brummel BJ, Gunsalus CK, Anderson KL, Loui MC. Development of role-play scenarios for teaching responsible conduct of research. Sci Eng Ethics. 2010 Sep;16(3):573-89. doi: 10.1007/s11948-010-9221-7. Epub 2010 Jul 1. PMID: 20593245.	1					1							1		Throughout article
		2010	Wester, K., et al. (2010). Psychological climate, stress, and research integrity among research counselor educators: A preliminary study. Counselor Education and Supervision 50(1): 39-55.	1	1	Survey	Authors acknowledge that 'socially desirable responding' can influence self reported ethical behaviour			1				Perceived Stress Scale (PSS), Holmes-Rahe Social Readjustment Rating Scale (SRRS), Psychological Climate Scale (PCS) and the Responsible Conduct of Research Measure (RCRM).	1		To note: The RCRM may be a survey, but is listed as a questionnaire here. It was used in only 2 studies, and validated in 1.	44, 45, 48, 50, 51, 52, 53
		2010	Antes, A. L., Wang, X., Mumford, M., Brown, P., Connelly, S., & Devenport, L. D. (2010). Evaluating the effects that existing instruction on responsible conduct of research has on ethical decision making. Academic Medicine, 85(3), 519–526.	1	1	General	Assessment measures used are at times inappropriate for evaluating specific course outcomes. Evaluation evidence is limited, and often outcome measures differ between studies which hinders comparing studies. Behaviour is difficult to assess and often measures do not assess whether people can apply the knowledge from courses in context (in the practical setting).	Behaviour. Rationale - as a result of the distal nature of behavioural outcomes and the difficulty in assessing real world behaviour - as this is where we want the behaviour change to take place so it may be outside the realm of a standardised assessment procedure		1				ethical decision-making measure	1		"The outcome measure (Chart 1) used to evaluate the effectiveness of RCR courses was the ethical decision-making measure developed and validated by Mumford and colleagues.11, 15,17". pre- and post-course online survey based (but validated). There is another form of weakness discussed, 'lack of control over the test-taking environment given the nature of online studies'. However, this weakness is …	Throughout article
		2010	Jones NL, et al. Developing a problem-based learning (PBL) curriculum for professionalism and scientific integrity training for biomedical graduate students. J Med Ethics. 2010 Oct;36(10):614-9.	1									1			1		4 and Table 2
		2009	Dubois, J. M., & Dueker, J. M. (2009). Teaching and assessing the responsible conduct of research: A delphi consensus panel report. The Journal of Research Administration, 40(1), 49–70	1														Throughout article
		2008	McGee R, Almquist J, Keller JL, Jacobsen SJ. Teaching and learning responsible research conduct: influences of prior experiences on acceptance of new ideas. Account Res. 2008 Jan-Mar;15(1):30-62. doi: 10.1080/08989620701783758.	1	1	Interview	"Interview methods are not good, however, for ensuring representative sampling of a population, such as all of the participants in the class, due to small sample size and unknown self-selection biases among those who agree to participate"	Behaviour. Rationale - "Since it is impossible to measure future behaviors in a study such as this, participants in the focus groups were asked whether they thought anything they heard in each session would influence what they did in the future, and, if so, how.".... and ..... "Very complex longitudinal studies would be required to determine actual behavior changes,"	1		1					1	Article discusses some benefit of interviews: "To this end, semistructured interviews were used because interviews reveal a greater range of perspectives and patterns in thinking by allowing participants to describe their situation rather than select from predetermined options of a survey. Moreover, interviews can elicit more revealing responses than open-ended survey questions because follow-up …	32, 56
		2007	Wester, K. L. (2007). Teaching research integrity in the field of counseling. Counselor Education and Supervision 46(3): 199-211.	1														209
		2007	Braunschweiger P, Goodman KW. The CITI program: an international online resource for education in human subjects protection and the responsible conduct of research. Acad Med. 2007 Sep;82(9):861-4. doi: 10.1097/ACM.0b013e31812f7770.	1					1							1		863, 864 and throughout article
		2007	DeBruin DA, Scholder SL, Kahn J, Mastroianni AC, Marshall MF, Lantos J, Sugarman J. Educational approaches to the responsible conduct of clinical research: an exploratory study. Acad Med. 2007 Jan;82(1):32-9. doi: 10.1097/01.ACM.0000250032.13438.bc.	1	1	General	"Determining effectiveness. Despite endorsing the methods described above, instructors we interviewed commented that they did not have clear standards to measure success. Typically, they administered only subjective evaluations. Thus, they largely lacked objective measures to support their recommended strategies"......AND..... "Finally, there was little evidence of formal measures participants us…										Some weaknesses of a survey are discussed in this article but not in respect of an assessment measure of RCR teaching: "As with many surveys, selection bias may play a role. Further, particular respondents may have interpreted study questions differently"	36, 37
		2007	Anderson MS, Horn AS, Risbey KR, Ronning EA, De Vries R, Martinson BC. What do mentoring and training in the responsible conduct of research have to do with scientists' misbehavior? Findings from a National Survey of NIH-funded scientists. Acad Med. 2007 Sep;82(9):853-60. doi: 10.1097/ACM.0b013e31812f764c.	1	1	Survey	States there are limitation to self-report data (survey data specifically in this study). States self-reports may underestimate the issue - perhaps indicating socially desirable responding. "Our findings are therefore subject to the limitations of self-report data; however, in this case, it seems likely that self-report measures underestimate the extent of misbehavior, suggesting that our results…		1							1		Throughout article
		2007	Kalichman MW. Responding to challenges in educating for the responsible conduct of research. Acad Med. 2007 Sep;82(9):870-5. doi: 10.1097/ACM.0b013e31812f77fe.	1	1	Survey	"No systematic survey is yet available for either the quality or effectiveness of RCR education programs"											873
		2006	Plemmons DK, Brody SA, Kalichman MW. Student perceptions of the effectiveness of education in the responsible conduct of research. Sci Eng Ethics. 2006 Jul;12(3):571-82. doi: 10.1007/s11948-006-0055-2.	1	1	General (& Survey)	General: "Even more worrisome is that from the perspective of assessment it will be difficult if not impossible to demonstrate the effectiveness of an individual RCR course in reducing research misconduct"......... AND........."Even with well-established objectives, however, it has been noted that “debate continues… about the effectiveness of ethics education and about how to measure that effecti…	Behaviour. No detailed rationale other than difficult "Behaviors may not be as easy to assess, but certain outcomes (e.g., amount and frequency of discussions of research ethics outside of the classroom) can be both useful and measurable goals"	1							1		572, 573, 575, 578, 581 (and throughout article)
		2006	Anestidou, L. (2006), Undergraduate Teaching in Research Integrity. The FASEB Journal, 20: A18-A18. https://doi.org/10.1096/fasebj.20.4.A18	.
		2005	Resnik DB. Using electronic discussion boards to teach responsible conduct of research. Sci Eng Ethics. 2005 Oct;11(4):617-30. doi: 10.1007/s11948-005-0029-9.	.													This study did perform surveys but to assess the use of a particular learning tool and not the outcome of RCR teaching: "Second, the survey measured students’ opinions about electronic discussion boards but it did not measure the effectiveness of electronic discussion boards as an educational tool. One method for determining the effectiveness of discussion boards would be to conduct a controlled …
		2005	Turrens, J. F. (2005). Teaching research integrity and bioethics to science undergraduates. Cell Biology Education 4(WINTER): 330-334.	1					1							1		Throughout article
		2000	Sponholz, G. (2000). Teaching scientific integrity and research ethics. Forensic Science International 113(1-3): 511-514.	1														512, 513
		1998	Kalichman, M., Brown, S. Effects of training in the responsible conduct of research: A survey of graduate students in experimental sciences. SCI ENG ETHICS 4, 487–498 (1998). https://doi.org/10.1007/s11948-998-0041-y	1	1	Survey	Surveys can suffer self-selection bias. Questions in surveys may not be appropriate for the content of the teaching (e.g. "case-based discussion may have less value if the trainees are given little or no guidance in how to analyze the case.").	Behaviour. No detailed rationale other than difficult. Authors claim "it is admittedly difficult to design an instrument to directly test changes in behavior"	1							1		Throughout article
		1998	Mastroianni AC, Kahn JP. The importance of expanding current training in the responsible conduct of research. Acad Med. 1998 Dec;73(12):1249-54. doi: 10.1097/00001888-199812000-00013.	1	1	General	States it is difficult to assess education and training in RCR. Discusses the lack of evaluation methods may be a consequence of "the fact that the programs were often initiated to fulfill a federal requirement rather than to create comprehensive programs focused on achievement of core competencies"											1253
		1993	Sachs, G. A. and M. Siegler (1993). Teaching scientific integrity and the responsible conduct of research. Academic Medicine 68(12): 871-875.	1	1	General	Topics on courses may not lend themselves toward simple questions to evaluate effectiveness, and detecting behavioural changes may not be achievable due to a small number of detectable cases leading to formal or informal investigations	Behaviour. Rationale - specific to fraud - known cases of scientific fraud are rare, so it is unlikely that behavioural changes from the course can be detected									"Cases of scientific fraud leading to formal or informal investigations are fortunately rare, so it is unlikely that we will detect any behavioural change from having students take the course. Testing trainees on certain areas of knowledge is possible but problematic. Many topics covered in the course either do not lend themselves well to simple answers (e.g. distinguishing bad science or errors …	873, 874
		1993	Macrina FL, Munro CL. Graduate teaching in principles of scientific integrity. Acad Med. 1993 Dec;68(12):879-86.	1								1				1		880, 881
			Total sources	63	29	General - 23		13 - Action (described as Behaviour in all sources)	31	12	5	7	3		12	38
						Survey - 7		5 - with a rationale
						Interview - 2		8 - without a detailed rationale other than it is difficult

## Sheet: Page 8-Table 1
	Year	Sources	Summary of discussion points
	2023	van den Hoven M, Lindemann T, Zollitsch L, Prieß-Buchheit J. A Taxonomy for Research Intergrity Training: Design, Conduct, and Improvements in Research Integrity Courses. Sci Eng Ethics. 2023 Apr 25;29(3):14. doi: 10.1007/s11948-022-00425-x.	Limited evidence-based guidance on how to evaluate RI-courses. Measures used do not always align with learning goals of courses.
	2023	Chen KC, Hester LL. A dramatized method for teaching undergraduate students responsible research conduct. Account Res. 2023 Apr;30(3):176-198. doi: 10.1080/08989621.2021.1981871. Epub 2021 Sep 24. PMID: 34559573.	Self-assessment may reflect motivation and satisfaction with cogntivie learning rather than accurately reflecting learning gains.
	2022	Kalichman MW, Devereaux ML, Plemmons DK. A Course for Teaching and Learning About the Responsible Conduct of Research. J Empir Res Hum Res Ethics. 2022 Jul;17(3):284-291. doi: 10.1177/15562646211047163. Epub 2021 Oct 14. PMID: 34647507; PMCID: PMC9008073.	Claims that meaningful assessment outcomes remain an elusive target.
	2022	André Krom & Mariëtte van den Hoven (2022) A Quality Checklist for Responsible Conduct of Research (RCR) Education: A proposal to complement the Predictive Modeling Tool, Accountability in Research, 29:1, 26-44, DOI: 10.1080/08989621.2021.1887736	Without clear learning outcomes measurements and interpretations regarding effectiveness of courses are not possible.
	2022	Chua JYL, Lee CSL, Yeo KP, Ali Y, Lim CL. Perception and reaction of Nanyang Technological University (NTU) researchers to different forms of research integrity education modality. BMC Med Ethics. 2022 Aug 24;23(1):85.	Lack of rigourous evaluations limit the reliability of data on effectiveness of RI teaching.
	2021	Pizzolato, D. and K. Dierickx (2021). Stakeholders' perspectives on research integrity training practices: a qualitative study. BMC Medical Ethics 22(1).	Claiming educational resources using a virtue-related approach are underdeveloped and as such assessment measures are unclear. Also claims that assessing how such an approach changes the attitude of a researcher appears impossible.
	2021	Diaz-Martinez LA, Hernandez AA, D'Arcy CE, Corral S, Bhatt JM, Esparza D, Rosenberg M, Olimpo JT. Current Approaches for Integrating Responsible and Ethical Conduct of Research (RECR) Education into Course-based Undergraduate Research Experiences: A National Assessment. CBE Life Sci Educ. 2021 Sep;20(3):ar38. doi: 10.1187/cbe.20-08-0179. PMID: 34241537; PMCID: PMC8715818.	Individuals involved in course delivery self-report that they do not currently assess courses, but reasons why are not clear. Authors speculate that they see RCR courss as add ons or because of the difficulty in assessing values or behaviours.
	2019	Simon C, Beerman RW, Ariansen JL, Kessler D, Sanchez AM, King K, Sarzotti-Kelsoe M, Samsa G, Bradley A, Torres L, Califf R, Swamy GK. Implementation of a responsible conduct of research education program at Duke University School of Medicine. Account Res. 2019 Jul;26(5):288-310. doi: 10.1080/08989621.2019.1621755. Epub 2019 Jun 2. PMID: 31155934.	States while the evalaution of effectiveness is important it is conceptually and logistically difficult. And that what counts as effectiveness and how program outcomes should be measured is still being debated.
	2019	Diaz-Martinez LA, Fisher GR, Esparza D, Bhatt JM, D'Arcy CE, Apodaca J, Brownell S, Corwin L, Davis WB, Floyd KW, Killion PJ, Madden J, Marsteller P, Mayfield-Meyer T, McDonald KK, Rosenberg M, Yarborough MA, Olimpo JT. Recommendations for Effective Integration of Ethics and Responsible Conduct of Research (E/RCR) Education into Course-Based Undergraduate Research Experiences: A Meeting Report. C…	Claims many currently used assessment measures are not specific for research. And that measures can be time consuming and require an expert skill.
	2019	Fanelli, D. (2019), MLE on Research Integrity – Training & Educa_x0002_tion – Thematic Report No 4. accessed 13 Oct 2021.	Deciding the appropriate assessment measure is made difficult due to the diversity of courses available.
	2018	Hooper, M., Barbour, V., Walsh, A. et al. Designing integrated research integrity training: authorship, publication, and peer review. Res Integr Peer Rev 3, 2 (2018). https://doi.org/10.1186/s41073-018-0046-2	Evidence available on the effectiveness of measures is limited.
	2017	Todd EM, Watts LL, Mulhearn TJ, Torrence BS, Turner MR, Connelly S, Mumford MD. A Meta-analytic Comparison of Face-to-Face and Online Delivery in Ethics Instruction: The Case for a Hybrid Approach. Sci Eng Ethics. 2017 Dec;23(6):1719-1754. doi: 10.1007/s11948-017-9869-3.	Evidence available on the effectiveness of measures is limited. Also states how surveys are not a form of empirical data to be relied upon as evidence for effectiveness.
	2016	Marušic, A., Wager, E., Utrobicic, A., Rothstein, H. R., & Sambunjak, D. (2016). Interventions to prevent misconduct and promote integrity in research and publication. Cochrane Database of Systematic Reviews, 4(4), MR000038. https://doi.org/10.1002/14651858.MR000038.pub2	Most studies assessing courses did not use standardised or validated outcome measures and courses are inadequately described at times making it difficult to determine how appropriate assessments used are.
	2017	Logan L. Watts, Tyler J. Mulhearn, Kelsey E. Medeiros, Logan M. Steele, Shane Connelly & Michael D. Mumford (2017) Modeling the Instructional Effectiveness of Responsible Conduct of Research Education: A Meta-Analytic Path-Analysis, Ethics & Behavior, 27:8, 632-650, DOI: 10.1080/10508422.2016.1247354	Claims there is little development or use of appropriate assessment measures. And that in-house measures may be appropriate for some courses but this requires a skill-set to develop such measures.
	2015	Bell, E. (2015). A Room with a View of Integrity and Professionalism: Personal Reflections on Teaching Responsible Conduct of Research in the Neurosciences. Science and Engineering Ethics 21(2): 461-469.	The diversity of factors that can impact on a RI course, such as mentors, make deciding appropriate assessment measures difficult.
	2014	Kalichman M. Rescuing responsible conduct of research (RCR) education. Account Res. 2014;21(1):68-83. doi: 10.1080/08989621.2013.822271. PMID: 24073608; PMCID: PMC5198712.	Authors discuss self-selection bias may influence outcome of assessment.
	2013	Steneck, N. H. (2013). Global Research Integrity Training. Science 340(6132): 552-553.	lack of clear aims or goals of RI teaching hinders the development of appropriate assessment measures.
	2011	Seiler SN, Brummel BJ, Anderson KL, Kim KJ, Wee S, Gunsalus CK, Loui MC. Outcomes assessment of role-play scenarios for teaching responsible conduct of research. Account Res. 2011 Jul-Aug;18(4):217-46. doi: 10.1080/08989621.2011.584760. PMID: 21707415.	Interviews are difficult as they can be time consuming and require a specific skill set.
	2010	Olson LE. Developing a framework for assessing responsible conduct of research education programs. Sci Eng Ethics. 2010 Mar;16(1):185-200. doi: 10.1007/s11948-010-9196-4. Epub 2010 Feb 13. PMID: 20155404.	Claims there is a lack of evaluation programs specifically for RCR teaching.
	2010	Wester, K., et al. (2010). Psychological climate, stress, and research integrity among research counselor educators: A preliminary study. Counselor Education and Supervision 50(1): 39-55.	Authors acknowledge that socially desirable responding can influence self reported ethical behaviour.
	2010	Antes, A. L., Wang, X., Mumford, M., Brown, P., Connelly, S., & Devenport, L. D. (2010). Evaluating the effects that existing instruction on responsible conduct of research has on ethical decision making. Academic Medicine, 85(3), 519–526.	Evidence available on the effectiveness of measures is limited. And measures used are at times inappropriate for evaluating specific course outcomes. And that measures differ between studies which hinders comparisons.
	2008	McGee R, Almquist J, Keller JL, Jacobsen SJ. Teaching and learning responsible research conduct: influences of prior experiences on acceptance of new ideas. Account Res. 2008 Jan-Mar;15(1):30-62. doi: 10.1080/08989620701783758.	Interviews have limited representation and an unknown self-selection bias.
	2007	DeBruin DA, Scholder SL, Kahn J, Mastroianni AC, Marshall MF, Lantos J, Sugarman J. Educational approaches to the responsible conduct of clinical research: an exploratory study. Acad Med. 2007 Jan;82(1):32-9. doi: 10.1097/01.ACM.0000250032.13438.bc.	Limited guidance on what standards are a measure of success. Only subjective evaluations used, and a lack of objective measures used.
	2007	Anderson MS, Horn AS, Risbey KR, Ronning EA, De Vries R, Martinson BC. What do mentoring and training in the responsible conduct of research have to do with scientists' misbehavior? Findings from a National Survey of NIH-funded scientists. Acad Med. 2007 Sep;82(9):853-60. doi: 10.1097/ACM.0b013e31812f764c.	Self-reporting is limited and may be impacted by socially desirable responding.
	2007	Kalichman MW. Responding to challenges in educating for the responsible conduct of research. Acad Med. 2007 Sep;82(9):870-5. doi: 10.1097/ACM.0b013e31812f77fe.	Claims there is no standardised survey for assessing the effectiveness of RCR teaching.
	2006	Plemmons DK, Brody SA, Kalichman MW. Student perceptions of the effectiveness of education in the responsible conduct of research. Sci Eng Ethics. 2006 Jul;12(3):571-82. doi: 10.1007/s11948-006-0055-2.	It is difficult if not impossible to assess how RCR courses reduce research misconduct. Weakness of self-reporting is that it is a measure of the individuals perception and not necessarily the intended learning outcomes of the course itself.
	1998	Kalichman, M., Brown, S. Effects of training in the responsible conduct of research: A survey of graduate students in experimental sciences. SCI ENG ETHICS 4, 487–498 (1998). https://doi.org/10.1007/s11948-998-0041-y	Surveys suffer selection bias and questions may not be relevant to assess the course content .
	1998	Mastroianni AC, Kahn JP. The importance of expanding current training in the responsible conduct of research. Acad Med. 1998 Dec;73(12):1249-54. doi: 10.1097/00001888-199812000-00013.	States it is difficult to assess RCR teaching.
	1993	Sachs, G. A. and M. Siegler (1993). Teaching scientific integrity and the responsible conduct of research. Academic Medicine 68(12): 871-875.	Topics on courses may not lend themselves toward simple questions to evaluate effectiveness.

## Sheet: Page 9-Table 2
	Year	Sources	Summary of discussion points
	2019	Fanelli, D. (2019), MLE on Research Integrity – Training & Educa_x0002_tion – Thematic Report No 4. accessed 13 Oct 2021.	Behaviour is difficult to measure due to the technial and financial costs associated with gathering evidence related to it.
	2016	Marušic, A., Wager, E., Utrobicic, A., Rothstein, H. R., & Sambunjak, D. (2016). Interventions to prevent misconduct and promote integrity in research and publication. Cochrane Database of Systematic Reviews, 4(4), MR000038. https://doi.org/10.1002/14651858.MR000038.pub2	External factors greatly influence behaviour.
	2010	Antes, A. L., Wang, X., Mumford, M., Brown, P., Connelly, S., & Devenport, L. D. (2010). Evaluating the effects that existing instruction on responsible conduct of research has on ethical decision making. Academic Medicine, 85(3), 519–526.	Behaviour change is aimed to take place in real world scenarios removed from teaching enviornment itself, assessing such is outside the capacity of standard assessment measures.
	2008	McGee R, Almquist J, Keller JL, Jacobsen SJ. Teaching and learning responsible research conduct: influences of prior experiences on acceptance of new ideas. Account Res. 2008 Jan-Mar;15(1):30-62. doi: 10.1080/08989620701783758.	Impossible to measure future behaviour and would require complicated longitudinal studies.
	1993	Sachs, G. A. and M. Siegler (1993). Teaching scientific integrity and the responsible conduct of research. Academic Medicine 68(12): 871-875.	Behaviour would be difficult to assess specifically in relation to scientific fraud as cases are so rare it is unlikely to see real world changes from participants of a course.
